# Supplementary material for: Auxiliary sequential deposition enables 19%-efficiency organic solar cells processed from halogen-free solvents
Source: Nat Commun. 2023 Oct 31;14:6964. doi: 10.1038/s41467-023-41978-0 (PMC10618449; doi:10.1038/s41467-023-41978-0)
Supplement: Supplementary file 4 — Source Data [file 41467_2023_41978_MOESM4_ESM.zip]

Archive with 19 entries (18 files):
- Source data/
- Source data/Source data_Figure 2b.xlsx
- Source data/Source data_Figure 2d.xlsx
- Source data/Source data_Figure 2e.xlsx
- Source data/Source data_Figure 2h.xlsx
- Source data/Source data_Figure 2i.xlsx
- Source data/Source data_Figure 3d.xlsx
- Source data/Source data_Supplementary Figure 10.xlsx
- Source data/Source data_Supplementary Figure 11.xlsx
- Source data/Source data_Supplementary Figure 12.xlsx
- Source data/Source data_Supplementary Figure 2.xlsx
- Source data/Source data_Supplementary Figure 3a.xlsx
- Source data/Source data_Supplementary Figure 3b.xlsx
- Source data/Source data_Supplementary Figure 4.xlsx
- Source data/Source data_Supplementary Figure 5.xlsx
- Source data/Source data_Supplementary Figure 6.xlsx
- Source data/Source data_Supplementary Figure 7.xlsx
- Source data/Source data_Supplementary Figure 8.xlsx
- Source data/Source data_Table 1.xlsx
