# Supplementary material for: Auxiliary sequential deposition enables 19%-efficiency organic solar cells processed from halogen-free solvents
Source: Nat Commun. 2023 Oct 31;14:6964. doi: 10.1038/s41467-023-41978-0 (PMC10618449; doi:10.1038/s41467-023-41978-0)
Supplement: Supplementary file 4 — Source Data [file 41467_2023_41978_MOESM4_ESM.zip › Source data/Source data_Figure 2b.xlsx]

## Sheet: Tabelle1
L8-BO	L8-BO-X	D18-CL
0.03311	0.04133	0
0.03408	0.04118	0
0.03503	0.0411	0
0.03595	0.04109	0
0.03685	0.04113	0
0.03773	0.04124	0
0.03858	0.04141	0
0.0394	0.04164	0
0.0402	0.04194	0
0.04098	0.0423	0
0.04174	0.04272	0
0.04265	0.04341	0
0.04323	0.04412	0
0.04343	0.04446	0
0.04447	0.04526	0
0.04533	0.04584	0
0.04576	0.04648	0
0.04657	0.04719	0
0.04746	0.04824	0
0.04864	0.04907	0
0.04943	0.04981	0
0.05005	0.05054	0
0.05143	0.05218	0
0.05261	0.05336	0
0.05343	0.05423	0
0.0545	0.05585	0
0.05495	0.05726	0
0.05559	0.05898	0
0.05595	0.05979	0
0.05607	0.06083	0
0.05707	0.06212	0
0.05759	0.06322	0
0.05842	0.06431	0
0.05935	0.06493	0
0.06024	0.06552	0
0.06109	0.0659	0
0.06179	0.06643	0
0.06287	0.06706	0
0.06394	0.06777	0
0.06488	0.06806	0
0.06548	0.06842	0
0.0664	0.06923	0
0.06764	0.07021	0
0.06832	0.07082	0
0.06886	0.07155	0
0.06998	0.07246	0
0.07052	0.0731	0
0.07138	0.07383	0
0.07227	0.07455	0
0.07353	0.07562	0
0.07478	0.07666	0
0.07565	0.07767	0
0.07694	0.0789	0
0.07756	0.08016	0
0.07849	0.08164	0
0.0799	0.08314	0
0.081	0.08492	0
0.08212	0.08614	0
0.08308	0.08731	0
0.08399	0.08843	0
0.0848	0.08944	0
0.08599	0.09059	0
0.08749	0.09224	0
0.0888	0.09349	0
0.08994	0.09504	0
0.09136	0.0964	0
0.09264	0.09785	0
0.09435	0.0991	0
0.09571	0.10067	0
0.09723	0.10224	0
0.09853	0.10415	0
0.1001	0.10609	0
0.10159	0.10823	0
0.10285	0.11018	0
0.1045	0.11214	0
0.10647	0.11411	0
0.10778	0.1162	0
0.10932	0.11757	0
0.11079	0.11918	0
0.11219	0.12116	0
0.11352	0.12273	0
0.11557	0.1247	0
0.11729	0.12675	0
0.11883	0.12864	0
0.12084	0.13063	0
0.12299	0.13265	0
0.1253	0.13478	0
0.12745	0.13692	0
0.12948	0.13925	0
0.13171	0.14191	0
0.13403	0.1447	0
0.13639	0.14728	0
0.13896	0.15016	0
0.14152	0.15299	0
0.14421	0.15598	0
0.14706	0.1591	0
0.14983	0.16205	0
0.15272	0.16487	0
0.15547	0.16806	0
0.1582	0.17151	0
0.16148	0.17488	0
0.1646	0.17828	0
0.16789	0.18165	0
0.17153	0.18509	0
0.17533	0.18846	0
0.17892	0.19202	0
0.18278	0.19593	0
0.18634	0.19972	0
0.19008	0.20347	0
0.19377	0.20766	0
0.19762	0.21184	0
0.20166	0.21617	0
0.20544	0.22041	0
0.20916	0.22488	0
0.21351	0.22959	0
0.21757	0.23418	0
0.22223	0.23905	0
0.22683	0.24406	0
0.23193	0.24931	0
0.23713	0.25486	0
0.24256	0.26068	0
0.24798	0.26653	0
0.25388	0.27254	0
0.25967	0.27866	0
0.26582	0.28475	0
0.27182	0.291	0
0.27802	0.2979	0
0.28422	0.3044	0
0.29044	0.31104	0
0.29698	0.31859	0
0.30366	0.32607	0
0.31062	0.33422	0
0.31772	0.34203	0
0.32573	0.35042	0
0.33355	0.35936	0
0.34117	0.36812	0
0.35007	0.37712	0
0.35808	0.38641	0
0.36724	0.39632	0
0.37571	0.40618	0
0.38441	0.41709	0
0.39422	0.42747	0
0.40366	0.43916	0
0.41266	0.45038	0
0.42183	0.46129	0
0.43155	0.47359	0
0.44153	0.48606	0
0.45197	0.49851	0
0.46341	0.51192	0
0.475	0.52595	0
0.48636	0.53938	0
0.49822	0.55317	0
0.51039	0.56679	0
0.52301	0.58071	0
0.53486	0.59551	0
0.54771	0.60936	0
0.56076	0.62337	0
0.57294	0.6383	0
0.58617	0.65323	0
0.59893	0.66814	0
0.61233	0.68324	0
0.62616	0.69754	0
0.63907	0.71286	0
0.65196	0.72688	0
0.665	0.74111	0
0.67868	0.75597	0
0.69216	0.77007	0
0.70581	0.78421	0
0.71941	0.79814	0
0.73261	0.81198	0
0.74523	0.82504	0
0.75873	0.83786	0
0.77125	0.85071	0
0.78367	0.86272	0
0.79569	0.87457	0
0.80796	0.8853	0
0.81996	0.89578	0
0.83121	0.90623	0
0.84214	0.91518	0
0.85331	0.92385	0
0.86439	0.9315	0
0.87483	0.93885	0
0.88518	0.94653	0
0.8947	0.95453	0
0.90343	0.96159	0
0.91196	0.96784	0
0.92119	0.97453	0
0.92858	0.97923	0
0.93653	0.98447	0
0.94417	0.98822	0
0.95119	0.99141	0
0.95822	0.99526	0
0.9635	0.99737	0
0.96784	0.99902	0
0.97399	1	0
0.97891	0.99949	0
0.98315	0.99899	0
0.98685	0.99723	0
0.99017	0.99525	0
0.99354	0.99342	0
0.99593	0.99116	0
0.99749	0.98905	0
0.99864	0.98669	0
1	0.98442	0
0.99962	0.98111	0
0.99935	0.97738	0
0.99934	0.97488	0
0.9968	0.96985	0
0.99532	0.96519	0
0.99356	0.95973	0
0.99194	0.95532	0
0.98807	0.95053	0
0.98302	0.94442	0
0.97817	0.93963	0
0.97456	0.93401	0
0.96919	0.92764	0
0.96382	0.92119	0
0.95965	0.91442	0
0.95413	0.90855	0
0.94872	0.90116	0
0.94187	0.89403	0
0.93563	0.88637	0
0.92966	0.87917	0
0.92436	0.87245	0
0.91679	0.86538	0
0.91035	0.85822	0
0.90362	0.85143	0
0.89647	0.84346	0
0.88984	0.83621	0
0.88379	0.82949	0
0.87707	0.82216	0
0.86904	0.81563	0
0.86188	0.80919	0
0.85509	0.803	0
0.8485	0.79641	0
0.84233	0.79031	0
0.83636	0.78444	0
0.83104	0.779	0
0.82456	0.77335	0
0.81885	0.76689	0
0.81232	0.7619	0
0.80683	0.75664	0
0.80161	0.75211	0
0.79662	0.74701	0
0.79127	0.74179	0
0.78623	0.73686	0
0.78209	0.73224	0
0.77769	0.72841	0
0.77338	0.72461	0
0.77003	0.72076	0
0.76687	0.71696	0
0.76387	0.71403	0
0.76148	0.71019	0
0.75903	0.70711	0
0.75722	0.70435	0
0.75536	0.70177	0
0.75395	0.69902	0
0.75257	0.69642	0
0.75157	0.69422	0
0.75017	0.69184	0
0.74896	0.69004	0
0.74748	0.68766	0
0.74592	0.68562	0
0.74504	0.68331	0
0.74389	0.68134	0
0.74261	0.67964	0
0.7422	0.67795	0
0.74106	0.6766	0
0.74015	0.67494	0
0.73957	0.67362	0
0.73893	0.67187	0
0.738	0.67015	0
0.7374	0.66793	0
0.73622	0.66602	0
0.73506	0.66388	0
0.73409	0.66164	0
0.73286	0.65974	0
0.73129	0.65763	0
0.72962	0.65489	0
0.72758	0.65198	0
0.72547	0.64894	0
0.7223	0.64581	0
0.71968	0.64286	0
0.71705	0.63978	0
0.71432	0.63697	0
0.71122	0.63366	0
0.70823	0.63031	0
0.70483	0.62683	0
0.70115	0.62314	0
0.69741	0.61953	0
0.69342	0.61517	0
0.68902	0.61103	0
0.68466	0.60685	0
0.67971	0.60242	0
0.67518	0.59795	0
0.67001	0.59356	0
0.6649	0.58868	0
0.65941	0.58335	0
0.65382	0.57781	0
0.64835	0.57234	0
0.64207	0.5669	0.00475
0.63594	0.56194	0.00542
0.63001	0.55672	0.00617
0.62345	0.55135	0.00404
0.61731	0.54624	0.00468
0.61044	0.54064	0.00309
0.60378	0.53542	0.00376
0.59681	0.52981	0.00283
0.59008	0.52441	0.00437
0.58375	0.51901	0.000714665
0.57704	0.51342	0.00232
0.57023	0.5081	0.000601541
0.56344	0.50268	0.00383
0.55682	0.49706	0.00281
0.55046	0.49171	0.0014
0.54342	0.48615	0.00213
0.53726	0.48009	0.00313
0.53025	0.47445	0.00104
0.52388	0.46897	0.000727734
0.51777	0.46382	0.00156
0.51115	0.45864	0.002
0.50498	0.45375	0.000601151
0.49873	0.44848	0.00326
0.4924	0.44354	0
0.48604	0.43882	0.00276
0.47996	0.4339	0.00278
0.47393	0.42947	0.00262
0.46816	0.425	0.00283
0.4628	0.42082	0.00225
0.45736	0.41679	0.00231
0.45182	0.41253	0.0025
0.4465	0.40846	0.00172
0.44154	0.40452	0.00293
0.43666	0.40061	0.00281
0.43201	0.39692	0.00359
0.4274	0.39303	0.00445
0.42329	0.38915	0.00299
0.41905	0.3858	0.00617
0.41531	0.38254	0.00514
0.41146	0.37931	0.0061
0.4075	0.37596	0.00595
0.40359	0.37273	0.0065
0.39988	0.36964	0.00783
0.39618	0.36672	0.00851
0.39262	0.36379	0.00938
0.38943	0.3609	0.00967
0.38597	0.35837	0.01223
0.38263	0.35609	0.01249
0.37912	0.35362	0.01506
0.3758	0.35108	0.01592
0.37258	0.34844	0.01518
0.36939	0.34627	0.01846
0.36643	0.34391	0.0209
0.36333	0.34148	0.024
0.36053	0.33924	0.02446
0.3576	0.33676	0.02658
0.35479	0.33439	0.027
0.35173	0.33208	0.02997
0.34856	0.32967	0.03308
0.34548	0.32718	0.03422
0.34229	0.32469	0.03961
0.33896	0.32202	0.04243
0.33572	0.31949	0.04701
0.33239	0.31683	0.04929
0.32912	0.31404	0.0546
0.3257	0.31139	0.05975
0.32217	0.30877	0.06378
0.31867	0.30593	0.06849
0.31506	0.30285	0.07536
0.31159	0.29988	0.08164
0.30797	0.29687	0.09059
0.3047	0.29399	0.0995
0.30123	0.29094	0.10465
0.29785	0.28797	0.1123
0.29447	0.28493	0.12392
0.29084	0.28189	0.13732
0.28725	0.27873	0.15004
0.28334	0.27545	0.16136
0.27951	0.27217	0.17381
0.27571	0.26903	0.18853
0.27162	0.26568	0.20724
0.26759	0.2622	0.22335
0.26344	0.25865	0.2412
0.25933	0.25498	0.26307
0.25512	0.25136	0.28612
0.25096	0.24779	0.30852
0.24672	0.24397	0.32637
0.24248	0.24003	0.35353
0.2381	0.23602	0.38283
0.23384	0.23201	0.41298
0.2296	0.22792	0.44061
0.22547	0.22386	0.4669
0.22117	0.21966	0.4957
0.217	0.21536	0.52985
0.21277	0.21102	0.56213
0.20839	0.20683	0.59259
0.20412	0.2024	0.62354
0.19979	0.19824	0.65488
0.19566	0.19411	0.6795
0.19154	0.18998	0.71008
0.1873	0.1857	0.73808
0.18327	0.1815	0.76879
0.17917	0.17734	0.79208
0.17522	0.1733	0.81513
0.17128	0.16944	0.83764
0.16743	0.16552	0.85762
0.16361	0.16165	0.87401
0.1599	0.15784	0.89343
0.15605	0.154	0.91356
0.15234	0.15029	0.92655
0.14857	0.14659	0.93734
0.14479	0.14298	0.94919
0.14107	0.13933	0.96172
0.1374	0.13579	0.97278
0.13371	0.1323	0.98057
0.13005	0.12889	0.98826
0.12652	0.12559	0.99481
0.12309	0.12248	0.99484
0.11974	0.11934	1
0.11644	0.11619	0.99831
0.11312	0.1131	0.99816
0.11002	0.11014	0.99825
0.10702	0.10732	0.99645
0.10421	0.10464	0.99275
0.10141	0.10211	0.99057
0.09873	0.09961	0.98419
0.09622	0.09717	0.9815
0.0938	0.09486	0.97657
0.09139	0.09265	0.97007
0.08912	0.09054	0.96633
0.08683	0.0885	0.96494
0.08474	0.08661	0.95812
0.08274	0.08477	0.95417
0.08078	0.08303	0.95015
0.07883	0.08138	0.94894
0.07711	0.07985	0.94881
0.07551	0.07843	0.94749
0.07407	0.07711	0.94551
0.07266	0.07581	0.94568
0.07154	0.07467	0.94842
0.07053	0.07364	0.95118
0.06973	0.07276	0.9531
0.06905	0.07205	0.95595
0.06856	0.07148	0.96203
0.06823	0.07108	0.96316
0.06797	0.0707	0.96923
0.06789	0.07047	0.97508
0.06795	0.07039	0.9768
0.06815	0.07047	0.98193
0.06851	0.07065	0.98372
0.06899	0.07094	0.98745
0.0696	0.07135	0.99133
0.07016	0.07182	0.99327
0.07093	0.07243	0.99252
0.07176	0.0731	0.99291
0.07285	0.07389	0.99587
0.07407	0.07476	0.99575
0.0754	0.07578	0.99512
0.07678	0.07678	0.99212
0.07834	0.07793	0.9874
0.07993	0.07906	0.9865
0.08165	0.08033	0.98311
0.08343	0.08169	0.98062
0.08529	0.08305	0.97397
0.08712	0.08441	0.96834
0.08888	0.08569	0.96589
0.0907	0.08706	0.95848
0.09251	0.08843	0.94774
0.09435	0.08981	0.94301
0.09615	0.09111	0.93429
0.09783	0.09235	0.9254
0.09947	0.09358	0.91724
0.10106	0.09477	0.90634
0.10262	0.09591	0.8977
0.10418	0.0971	0.88777
0.10571	0.09826	0.87716
0.10715	0.09937	0.86693
0.10854	0.10045	0.85705
0.10984	0.10143	0.84826
0.11112	0.10243	0.83695
0.1123	0.10338	0.82588
0.11349	0.10434	0.81518
0.11457	0.10518	0.80631
0.11561	0.10599	0.79977
0.11649	0.10672	0.78912
0.11733	0.10737	0.7768
0.11809	0.10803	0.7692
0.1188	0.10857	0.75894
0.11938	0.10907	0.75027
0.12001	0.10953	0.74257
0.12058	0.10998	0.73344
0.12116	0.11038	0.72429
0.12168	0.11075	0.71544
0.12212	0.11109	0.70712
0.1226	0.11149	0.70093
0.12298	0.11179	0.69249
0.12333	0.11201	0.68518
0.12362	0.11215	0.67759
0.12383	0.11228	0.66969
0.12399	0.11234	0.66298
0.12401	0.11227	0.6564
0.12406	0.11219	0.6504
0.12399	0.11203	0.64172
0.12386	0.11182	0.63342
0.12355	0.11146	0.62805
0.1232	0.11103	0.62035
0.12269	0.11056	0.61556
0.1221	0.10994	0.60896
0.12145	0.10928	0.60183
0.12083	0.10853	0.59428
0.12001	0.10769	0.58946
0.11911	0.10677	0.58328
0.11808	0.1058	0.57555
0.11691	0.10471	0.56856
0.11566	0.10349	0.5617
0.11429	0.10222	0.55684
0.11282	0.10086	0.54905
0.11118	0.09943	0.54448
0.10948	0.09797	0.53774
0.10768	0.09637	0.53104
0.1058	0.09474	0.52553
0.10387	0.09306	0.51891
0.10183	0.09133	0.51428
0.09972	0.08948	0.50856
0.09757	0.08762	0.50254
0.09536	0.08569	0.49716
0.09313	0.08377	0.49153
0.09092	0.08175	0.48614
0.08873	0.07976	0.48091
0.08648	0.07777	0.47616
0.08423	0.07582	0.47115
0.08201	0.07386	0.46676
0.07981	0.0719	0.46208
0.07764	0.06999	0.45825
0.07552	0.06804	0.45347
0.07342	0.06619	0.44983
0.07136	0.06437	0.44581
0.06933	0.06259	0.44293
0.0674	0.0609	0.43919
0.06549	0.05922	0.43635
0.0636	0.0576	0.43077
0.06175	0.05605	0.42756
0.05993	0.05455	0.42472
0.05817	0.05309	0.42146
0.0565	0.05171	0.41828
0.05482	0.05032	0.41543
0.05321	0.04901	0.41256
0.05167	0.04772	0.40915
0.05015	0.04648	0.40565
0.04864	0.0453	0.40242
0.04713	0.04411	0.40058
0.04561	0.04288	0.39675
0.0441	0.04166	0.39386
0.04259	0.04043	0.38956
0.04104	0.03911	0.38696
0.03946	0.03778	0.38407
0.03781	0.03636	0.38191
0.0362	0.03498	0.37766
0.03456	0.03355	0.37468
0.03286	0.03209	0.37108
0.03108	0.03055	0.36823
0.02932	0.029	0.36605
0.02751	0.02739	0.36308
0.02575	0.02579	0.35958
0.02394	0.02414	0.3562
0.02218	0.02247	0.35349
0.02047	0.02079	0.35148
0.0188	0.01915	0.34833
0.01714	0.01751	0.34497
0.01551	0.01591	0.34151
0.0139	0.01428	0.3394
0.01234	0.01272	0.33709
0.01088	0.01124	0.33485
0.00951	0.0098	0.3307
0.00818	0.00842	0.32819
0.00695	0.00711	0.32549
0.00583	0.00595	0.32299
0.00484	0.00493	0.32057
0.00393	0.00399	0.31797
0.00305	0.00312	0.31447
0.00227	0.00231	0.31336
0.0016	0.00164	0.31123
0.00108	0.0011	0.30959
0.000667476	0.000683601	0.30745
0.000318084	0.000328468	0.30523
8.04917e-05	9.74395e-05	0.30364
0	0	0.30174
3.5769e-05	1.87005e-05	0.2999
0.00017447	0.000113922	0.29798
0.000396125	0.000297923	0.29649
0.000734424	0.000617375	0.29534
0.0012	0.00109	0.29396
0.00183	0.00169	0.29257
0.00252	0.00233	0.29139
0.00326	0.00305	0.29043
0.00408	0.00385	0.28925
0.00493	0.00466	0.28758
0.00576	0.00547	0.28682
0.0066	0.00629	0.28551
0.00736	0.007	0.28475
0.00811	0.00768	0.28296
0.00881	0.00827	0.28179
0.00947	0.00882	0.27997
0.01001	0.0093	0.27912
0.01048	0.00969	0.27681
0.01088	0.01003	0.27511
0.01132	0.01034	0.2731
0.01173	0.0106	0.2708
0.01215	0.01089	0.26858
0.01266	0.01131	0.26553
0.01321	0.01183	0.26296
0.01391	0.01244	0.25941
0.01479	0.01324	0.25721
0.01589	0.01425	0.2532
0.01721	0.01549	0.24997
0.01884	0.01697	0.24581
0.02075	0.01873	0.24176
0.02283	0.02066	0.23884
0.0253	0.02302	0.23455
0.02823	0.02571	0.23092
0.03174	0.02874	0.22631
0.03544	0.03177	0.22198
0.03988	0.03536	0.2165
0.04479	0.03946	0.21352
0.05002	0.04368	0.20997
0.05565	0.04848	0.20517
0.06179	0.05376	0.20066
0.06812	0.05915	0.19792
0.07467	0.06501	0.19439
0.08144	0.07105	0.18881
0.08816	0.0772	0.18103
0.09469	0.0832	0.18414
0.10114	0.08915	0.18061
0.10734	0.09502	0.17697
0.11281	0.10046	0.17705
0.11782	0.10566	0.18229
0.12228	0.11042	0.17291
0.12625	0.11479	0.17471
0.1299	0.11861	0.17127
0.13313	0.12203	0.17155
0.13572	0.12499	0.17182
0.13803	0.12745	0.1745
0.14072	0.13023	0.17207
0.14315	0.13317	0.17158
0.14563	0.13591	0.17165
0.14844	0.13899	0.16884
0.15167	0.14226	0.16213
0.15496	0.14557	0.15386
0.15846	0.14953	0.15273
0.16249	0.15375	0.15133
0.16632	0.15777	0.15382
0.17036	0.16215	0.14474
0.17465	0.16649	0.14264
0.179	0.17139	0.14062
0.18293	0.17605	0.13953
0.18742	0.18067	0.13811
0.19157	0.18496	0.13454
0.1958	0.18926	0.13289
0.19947	0.19295	0.12521
0.20317	0.19681	0.12971
0.2066	0.20039	0.13069
0.20997	0.20373	0.12455
0.21319	0.20656	0.1219
0.21612	0.20966	0.12054
0.21888	0.21195	0.11837
0.22117	0.21408	0.11388
0.22359	0.21633	0.11049
0.22591	0.21828	0.11569
0.2287	0.22063	0.11511
0.231	0.22308	0.10785
0.23364	0.22539	0.10645
0.2362	0.22822	0.11218
0.23882	0.23097	0.11363
0.24159	0.23453	0.11354
0.24457	0.23768	0.11683
0.248	0.24149	0.12279
0.25099	0.2449	0.12044
0.25455	0.24897	0.13026
0.25762	0.25248	0.12515
0.26098	0.25623	0.13637
0.26356	0.25887	0.14451
0.26604	0.2619	0.14657
0.26798	0.26454	0.1473
0.2705	0.26774	0.15246
0.27161	0.27034	0.16163
0.27188	0.27173	0.15754
0.273	0.27321	0.1658
0.27178	0.27194	0.17621
0.27026	0.27181	0.17463
0.26787	0.27083	0.18509
0.26441	0.26893	0.19389
0.26037	0.26715	0.20323
0.25553	0.26489	0.21453
0.2499	0.26215	0.2055
0.24348	0.25893	0.20564
0.23626	0.25524	0.19106
0.22825	0.25107	0.173
0.21944	0.24642	0.20155
0.20984	0.24129	0.18192
0.19945	0.23569	0.20864
0.18826	0.22961	0.21239
