# Supplementary material for: Auxiliary sequential deposition enables 19%-efficiency organic solar cells processed from halogen-free solvents
Source: Nat Commun. 2023 Oct 31;14:6964. doi: 10.1038/s41467-023-41978-0 (PMC10618449; doi:10.1038/s41467-023-41978-0)
Supplement: Supplementary file 4 — Source Data [file 41467_2023_41978_MOESM4_ESM.zip › Source data/Source data_Figure 2d.xlsx]

## Sheet: Tabelle1
Voltage	Current density
V	mA/cm^2
	D18CL:L8-BO ASD	D18CL:L8-BO BC	D18CL:L8-BO SD
-0.5	-26.4791	-24.7201	-23.1705
-0.49	-26.5187	-24.749	-23.1668
-0.48	-26.5293	-24.7513	-23.1891
-0.47	-26.5259	-24.7437	-23.1754
-0.46	-26.5458	-24.7464	-23.1834
-0.45	-26.5276	-24.7039	-23.1794
-0.44	-26.5524	-24.6988	-23.1911
-0.43	-26.5461	-24.6706	-23.1937
-0.42	-26.5347	-24.6574	-23.1786
-0.41	-26.5436	-24.6732	-23.2117
-0.4	-26.5033	-24.6733	-23.1674
-0.39	-26.5216	-24.7003	-23.168
-0.38	-26.4782	-24.6928	-23.1351
-0.37	-26.4813	-24.6699	-23.1314
-0.36	-26.4879	-24.6594	-23.1571
-0.35	-26.4608	-24.6256	-23.1477
-0.34	-26.4987	-24.6167	-23.1786
-0.33	-26.4676	-24.5933	-23.1519
-0.32	-26.4734	-24.608	-23.1628
-0.31	-26.4657	-24.6148	-23.1665
-0.3	-26.4457	-24.6198	-23.1222
-0.29	-26.4548	-24.6396	-23.1165
-0.28	-26.4403	-24.5882	-23.1028
-0.27	-26.4337	-24.5833	-23.0985
-0.26	-26.4111	-24.5584	-23.1131
-0.25	-26.3837	-24.5449	-23.1408
-0.24	-26.4089	-24.5629	-23.1683
-0.23	-26.3969	-24.541	-23.1554
-0.22	-26.4334	-24.5423	-23.1694
-0.21	-26.4297	-24.512	-23.1591
-0.2	-26.3923	-24.5055	-23.1408
-0.19	-26.4117	-24.5189	-23.1374
-0.18	-26.3935	-24.5266	-23.0773
-0.17	-26.4129	-24.5469	-23.0639
-0.16	-26.3926	-24.5146	-23.0382
-0.15	-26.3532	-24.5397	-23.0559
-0.14	-26.3689	-24.5279	-23.0785
-0.13	-26.3478	-24.5149	-23.0713
-0.12	-26.3758	-24.5239	-23.1016
-0.11	-26.3763	-24.4899	-23.0902
-0.1	-26.3989	-24.4979	-23.1048
-0.09	-26.4177	-24.4763	-23.1134
-0.08	-26.3832	-24.4511	-23.0945
-0.07	-26.3986	-24.4545	-23.1008
-0.06	-26.3592	-24.4266	-23.0713
-0.05	-26.3424	-24.441	-23.0613
-0.04	-26.3466	-24.4087	-23.0736
-0.03	-26.3481	-24.4026	-23.0785
-0.02	-26.3772	-24.3875	-23.0851
-0.01	-26.3501	-24.3479	-23.071
0	-26.3678	-24.3777	-23.0848
0.01	-26.4032	-24.3446	-23.0624
0.02	-26.3803	-24.3536	-23.0382
0.03	-26.4237	-24.3587	-23.0542
0.04	-26.3935	-24.3353	-23.0299
0.05	-26.3769	-24.3572	-23.0622
0.06	-26.3672	-24.3332	-23.0707
0.07	-26.3532	-24.3318	-23.0816
0.08	-26.3643	-24.313	-23.0776
0.09	-26.3284	-24.2853	-23.0599
0.1	-26.3287	-24.2804	-23.0819
0.11	-26.3395	-24.2435	-23.0404
0.12	-26.3164	-24.244	-23.0302
0.13	-26.3481	-24.2398	-23.0044
0.14	-26.3147	-24.2059	-22.9701
0.15	-26.3107	-24.2044	-22.9838
0.16	-26.303	-24.1909	-22.981
0.17	-26.2619	-24.2174	-23.0161
0.18	-26.2585	-24.177	-23.009
0.19	-26.2199	-24.1686	-23.003
0.2	-26.2014	-24.1637	-23.0236
0.21	-26.1928	-24.1472	-22.9781
0.22	-26.2154	-24.1377	-22.9627
0.23	-26.2393	-24.1024	-22.9538
0.24	-26.2237	-24.089	-22.9641
0.25	-26.2288	-24.0735	-22.9681
0.26	-26.2345	-24.0643	-22.9492
0.27	-26.2065	-24.0652	-22.9678
0.28	-26.2011	-24.0138	-22.9395
0.29	-26.1469	-24.0134	-22.9432
0.3	-26.1623	-23.9871	-22.9298
0.31	-26.1377	-23.9814	-22.8986
0.32	-26.1326	-23.9665	-22.8998
0.33	-26.1509	-23.9458	-22.8786
0.34	-26.1198	-23.9557	-22.8843
0.35	-26.1489	-23.9292	-22.868
0.36	-26.1377	-23.9202	-22.8426
0.37	-26.1312	-23.898	-22.86
0.38	-26.1357	-23.8613	-22.8143
0.39	-26.0887	-23.8615	-22.8191
0.4	-26.0964	-23.8165	-22.8143
0.41	-26.0747	-23.824	-22.7814
0.42	-26.0539	-23.8144	-22.7994
0.43	-26.0433	-23.7968	-22.7805
0.44	-26.0159	-23.7722	-22.7805
0.45	-26.0359	-23.7333	-22.7639
0.46	-26.0167	-23.732	-22.739
0.47	-26.0424	-23.6887	-22.7594
0.48	-26.0259	-23.6664	-22.7376
0.49	-26.0082	-23.6446	-22.7468
0.5	-26.0227	-23.6071	-22.7099
0.51	-25.9799	-23.6066	-22.6744
0.52	-25.9537	-23.5549	-22.6927
0.53	-25.9203	-23.521	-22.6292
0.54	-25.8975	-23.5081	-22.6404
0.55	-25.8995	-23.4538	-22.6295
0.56	-25.8663	-23.4631	-22.5901
0.57	-25.8661	-23.391	-22.5575
0.58	-25.8233	-23.356	-22.512
0.59	-25.769	-23.3004	-22.4989
0.6	-25.7736	-23.2475	-22.4457
0.61	-25.6874	-23.2191	-22.3999
0.62	-25.6566	-23.1466	-22.3796
0.63	-25.6132	-23.1201	-22.3256
0.64	-25.5402	-23.0699	-22.2904
0.65	-25.4885	-22.9878	-22.1809
0.66	-25.4129	-22.9228	-22.1008
0.67	-25.3464	-22.8051	-22.0168
0.68	-25.2496	-22.7266	-21.8969
0.69	-25.1489	-22.6153	-21.822
0.7	-25.0407	-22.4724	-21.6913
0.71	-24.8727	-22.3269	-21.5609
0.72	-24.7291	-22.1231	-21.4154
0.73	-24.5305	-21.9276	-21.1858
0.74	-24.3008	-21.6639	-20.9505
0.75	-24.0348	-21.3417	-20.6236
0.76	-23.6935	-20.9556	-20.2376
0.77	-23.3353	-20.4235	-19.7924
0.78	-22.8376	-19.8274	-19.2325
0.79	-22.2774	-19.0809	-18.592
0.8	-21.5654	-18.1834	-17.7481
0.81	-20.679	-17.0879	-16.7542
0.82	-19.6456	-15.7359	-15.5212
0.83	-18.3497	-14.1714	-13.9839
0.84	-16.7704	-12.2982	-12.1499
0.85	-14.8541	-10.1606	-9.91005
0.86	-12.5496	-7.73595	-7.26219
0.87	-9.80483	-4.99316	-4.1428
0.88	-6.50611	-1.97602	-0.49354
0.89	-2.68344	1.28761	3.64125
0.9	1.68803	4.84432	8.37395
0.91	6.75354	8.63345	13.6179
0.92	12.4078	12.6493	19.3918
0.93	18.6933	16.8732	25.6751
0.94	25.537	21.2776	32.4089
0.95	32.9909	25.8664	39.6242
0.96	40.9953	30.62	47.2564
0.97	49.5162	35.5201	55.2855
0.98	58.4931	40.5311	63.6515
0.99	67.9353	45.68	72.3788
1	77.802	50.9427	81.4185
