# Supplementary material for: Auxiliary sequential deposition enables 19%-efficiency organic solar cells processed from halogen-free solvents
Source: Nat Commun. 2023 Oct 31;14:6964. doi: 10.1038/s41467-023-41978-0 (PMC10618449; doi:10.1038/s41467-023-41978-0)
Supplement: Supplementary file 4 — Source Data [file 41467_2023_41978_MOESM4_ESM.zip › Source data/Source data_Figure 2e.xlsx]

## Sheet: Tabelle1
Voltage	Current density	Current density	Current density
V	mA/cm^2	mA/cm^2	mA/cm^2
	D18CL:L8-BO-X ASD	D18CL:L8-BO-X BC	D18CL:L8-BO-X SD
-0.5	-26.909	-25.4612	-24.0668
-0.49	-26.8873	-25.449	-24.0738
-0.48	-26.8556	-25.4743	-24.086
-0.47	-26.8627	-25.4817	-24.0805
-0.46	-26.8697	-25.4645	-24.0909
-0.45	-26.8698	-25.477	-24.0514
-0.44	-26.9104	-25.4553	-24.0575
-0.43	-26.8725	-25.452	-24.0564
-0.42	-26.8805	-25.4493	-24.0372
-0.41	-26.8894	-25.4389	-24.0561
-0.4	-26.8605	-25.4582	-24.0279
-0.39	-26.8797	-25.4764	-24.0451
-0.38	-26.8437	-25.5215	-24.0549
-0.37	-26.8414	-25.4913	-24.041
-0.36	-26.8478	-25.4805	-24.0474
-0.35	-26.8358	-25.4722	-24.0137
-0.34	-26.8674	-25.4182	-24.0358
-0.33	-26.8547	-25.4232	-24.0271
-0.32	-26.8671	-25.3751	-24.0407
-0.31	-26.8579	-25.3647	-24.0758
-0.3	-26.8422	-25.3525	-24.05
-0.29	-26.8753	-25.3332	-24.0753
-0.28	-26.8239	-25.3534	-24.0474
-0.27	-26.8277	-25.3558	-24.0407
-0.26	-26.8341	-25.4048	-24.0549
-0.25	-26.8205	-25.4021	-24.0276
-0.24	-26.879	-25.4167	-24.0439
-0.23	-26.8744	-25.4202	-24.0294
-0.22	-26.8992	-25.3884	-24.0239
-0.21	-26.8937	-25.4027	-24.048
-0.2	-26.8859	-25.3694	-24.0117
-0.19	-26.9006	-25.3834	-24.03
-0.18	-26.8612	-25.3893	-24.0056
-0.17	-26.8457	-25.3759	-23.9806
-0.16	-26.8261	-25.3947	-23.9893
-0.15	-26.8248	-25.365	-23.9551
-0.14	-26.8308	-25.3522	-23.9774
-0.13	-26.8163	-25.3355	-23.9644
-0.12	-26.8273	-25.2969	-23.9821
-0.11	-26.8261	-25.3251	-23.989
-0.1	-26.8396	-25.2883	-23.9554
-0.09	-26.8723	-25.3002	-23.9847
-0.08	-26.8312	-25.2776	-23.9504
-0.07	-26.8535	-25.28	-23.9432
-0.06	-26.8314	-25.2925	-23.9606
-0.05	-26.8196	-25.2693	-23.9368
-0.04	-26.8158	-25.2993	-23.9641
-0.03	-26.7844	-25.302	-23.9557
-0.02	-26.7966	-25.3139	-23.9713
-0.01	-26.7942	-25.3201	-23.9603
0	-26.7823	-25.3091	-23.9072
0.01	-26.7912	-25.3245	-23.9353
0.02	-26.7412	-25.2803	-23.9165
0.03	-26.7883	-25.2785	-23.9295
0.04	-26.7831	-25.2815	-23.9496
0.05	-26.7799	-25.2604	-23.9127
0.06	-26.7873	-25.2592	-23.9197
0.07	-26.7549	-25.2292	-23.9008
0.08	-26.7652	-25.2289	-23.9066
0.09	-26.7327	-25.2057	-23.922
0.1	-26.7355	-25.157	-23.92
0.11	-26.7476	-25.1662	-23.9496
0.12	-26.74	-25.1385	-23.9258
0.13	-26.7461	-25.1567	-23.9165
0.14	-26.7255	-25.1718	-23.9121
0.15	-26.7522	-25.1507	-23.8596
0.16	-26.7394	-25.1593	-23.8494
0.17	-26.7066	-25.1085	-23.8346
0.18	-26.726	-25.1183	-23.8291
0.19	-26.7066	-25.1127	-23.8288
0.2	-26.7253	-25.1148	-23.8149
0.21	-26.7175	-25.1246	-23.8627
0.22	-26.72	-25.107	-23.8192
0.23	-26.7241	-25.1109	-23.8108
0.24	-26.7087	-25.0782	-23.8178
0.25	-26.7492	-25.0761	-23.7803
0.26	-26.7257	-25.0714	-23.7948
0.27	-26.717	-25.0455	-23.7504
0.28	-26.7219	-25.0782	-23.7556
0.29	-26.6651	-25.0533	-23.7693
0.3	-26.6657	-25.064	-23.7458
0.31	-26.6421	-25.0539	-23.7431
0.32	-26.6313	-25.0099	-23.719
0.33	-26.6409	-25.0126	-23.7275
0.34	-26.6236	-24.9481	-23.7156
0.35	-26.6504	-24.9433	-23.6912
0.36	-26.6083	-24.9231	-23.7249
0.37	-26.597	-24.916	-23.699
0.38	-26.5995	-24.9234	-23.6976
0.39	-26.5616	-24.9163	-23.6947
0.4	-26.5452	-24.9291	-23.6625
0.41	-26.4963	-24.8904	-23.6871
0.42	-26.5068	-24.8762	-23.6564
0.43	-26.4941	-24.872	-23.6651
0.44	-26.4705	-24.8254	-23.6529
0.45	-26.4871	-24.8462	-23.6029
0.46	-26.4545	-24.7855	-23.6192
0.47	-26.4745	-24.7665	-23.5748
0.48	-26.4687	-24.7356	-23.5454
0.49	-26.4466	-24.6997	-23.528
0.5	-26.4405	-24.7255	-23.5002
0.51	-26.3884	-24.6744	-23.4979
0.52	-26.3946	-24.675	-23.4694
0.53	-26.3661	-24.6471	-23.4804
0.54	-26.3332	-24.6061	-23.4624
0.55	-26.3145	-24.5817	-23.411
0.56	-26.2822	-24.5143	-23.4058
0.57	-26.3031	-24.4938	-23.3437
0.58	-26.2944	-24.4424	-23.3051
0.59	-26.2895	-24.4162	-23.252
0.6	-26.2827	-24.3737	-23.1957
0.61	-26.2519	-24.3036	-23.1771
0.62	-26.2384	-24.276	-23.0996
0.63	-26.1909	-24.1901	-23.045
0.64	-26.1397	-24.1354	-22.9605
0.65	-26.08	-24.0505	-22.8621
0.66	-26.0316	-23.9078	-22.8049
0.67	-26.019	-23.8139	-22.6897
0.68	-25.956	-23.6514	-22.5674
0.69	-25.9334	-23.5162	-22.4002
0.7	-25.8723	-23.3299	-22.2173
0.71	-25.8106	-23.1035	-22.0405
0.72	-25.7395	-22.9023	-21.7999
0.73	-25.574	-22.6061	-21.5421
0.74	-25.4537	-22.2852	-21.2161
0.75	-25.2588	-21.8677	-20.8454
0.76	-25.0064	-21.3816	-20.4195
0.77	-24.7319	-20.8132	-19.8865
0.78	-24.3449	-20.0992	-19.3047
0.79	-23.8803	-19.2749	-18.5642
0.8	-23.2373	-18.2463	-17.6988
0.81	-22.4275	-17.0598	-16.681
0.82	-21.3653	-15.6636	-15.4545
0.83	-19.9557	-14.0315	-14.0407
0.84	-18.2055	-12.1577	-12.3401
0.85	-15.9712	-9.96016	-10.3806
0.86	-13.2333	-7.49248	-8.10927
0.87	-9.91679	-4.703	-5.47247
0.88	-5.97343	-1.57688	-2.50153
0.89	-1.46743	1.83152	0.84362
0.9	3.60939	5.61758	4.58647
0.91	9.33592	9.67966	8.70642
0.92	15.5485	14.046	13.198
0.93	22.2652	18.7053	18.055
0.94	29.3786	23.6065	23.2584
0.95	36.9295	28.7909	28.8057
0.96	44.83	34.2046	34.6791
0.97	53.0587	39.8412	40.8584
0.98	61.5474	45.6558	47.2965
0.99	70.311	51.6751	54.0198
1	79.3191	57.8753	60.9961
