# Supplementary material for: Auxiliary sequential deposition enables 19%-efficiency organic solar cells processed from halogen-free solvents
Source: Nat Commun. 2023 Oct 31;14:6964. doi: 10.1038/s41467-023-41978-0 (PMC10618449; doi:10.1038/s41467-023-41978-0)
Supplement: Supplementary file 4 — Source Data [file 41467_2023_41978_MOESM4_ESM.zip › Source data/Source data_Figure 2h.xlsx]

## Sheet: Tabelle1
Wavelength	EQE			Integral current
nm	%			mA/cm^2
	D18CL:L8-BO ASD	D18CL:L8-BO BC	D18CL:L8-BO SD	D18CL:L8-BO ASD	D18CL:L8-BO BC	D18CL:L8-BO SD
300	0.001	0.001	0.014	0	0	0
310	0	0	0.001	0	0	0
320	0	0	0	0	0	0
330	0	0	0	0.002	0	0
340	2.859	2.627	4.466	0.008	0.002	0.003
350	5.832	6.25	9.642	0.022	0.008	0.015
360	12.232	14.048	19.817	0.052	0.023	0.043
370	19.594	24.12	30.015	0.102	0.059	0.102
380	28.635	34.687	35.794	0.168	0.12	0.186
390	38.01	43.222	41.87	0.268	0.197	0.277
400	44.986	47.843	45.696	0.444	0.306	0.398
410	48.585	48.8	47.972	0.646	0.488	0.6
420	51.79	50.647	50.607	0.865	0.688	0.824
430	55.947	54.661	53.713	1.112	0.902	1.063
440	61.298	60.361	56.732	1.442	1.145	1.324
450	66.832	66.525	59.287	1.838	1.472	1.656
460	72.793	72.733	61.637	2.279	1.867	2.035
470	78.267	78.361	63.974	2.767	2.309	2.438
480	82.869	82.988	66.497	3.272	2.797	2.868
490	86.149	85.673	68.752	3.818	3.301	3.303
500	88.235	87.51	70.179	4.377	3.843	3.765
510	89.884	88.47	71.811	4.936	4.396	4.235
520	90.735	88.82	72.983	5.524	4.945	4.703
530	90.683	88.678	73.799	6.128	5.52	5.196
540	90.033	88.126	73.888	6.731	6.111	5.703
550	89.701	87.875	73.771	7.346	6.702	6.208
560	90.144	86.822	74.109	7.965	7.299	6.72
570	90.209	85.46	74.981	8.584	7.89	7.235
580	89.463	85.169	75.038	9.209	8.477	7.751
590	88.238	86.075	74.129	9.821	9.079	8.272
600	87.264	86.909	73.315	10.445	9.682	8.78
610	86.123	84.541	71.399	11.066	10.299	9.291
620	85.871	77.938	70.505	11.684	10.885	9.792
630	86.843	71.805	74.459	12.323	11.421	10.299
640	87.308	68.54	79.739	12.967	11.936	10.85
650	87.173	66.432	83.396	13.591	12.434	11.434
660	86.566	65.192	85.617	14.243	12.907	12.021
670	86.204	64.617	86.04	14.903	13.397	12.646
680	86.473	65.177	85.439	15.515	13.893	13.278
690	87.195	66.647	84.479	16.141	14.358	13.855
700	88.116	68.674	83.155	16.794	14.841	14.429
710	88.806	70.804	82.038	17.408	15.356	15.012
720	89.218	72.478	81.08	17.976	15.85	15.549
730	89.472	73.749	80.498	18.606	16.315	16.039
740	89.505	74.49	80.166	19.271	16.837	16.577
750	89.492	74.949	79.417	19.913	17.392	17.14
760	89.482	75.35	78.545	20.31	17.931	17.677
770	89.27	76.158	76.946	20.963	18.268	18.003
780	88.571	77.028	75.306	21.605	18.83	18.53
790	87.862	78.108	73.798	22.215	19.394	19.039
800	86.2	78.819	72.524	22.807	19.944	19.518
810	83.375	78.781	71.404	23.303	20.494	19.986
820	79.526	78.239	69.848	23.769	20.972	20.384
830	74.148	76.456	68.003	24.222	21.441	20.769
840	65.336	72.051	64.1	24.628	21.924	21.161
850	54.144	64.953	56.786	24.941	22.389	21.53
860	40.947	54.361	44.782	25.176	22.782	21.826
870	29.399	42.603	32.76	25.343	23.106	22.053
880	20.305	31.535	22.722	25.458	23.355	22.213
890	14.391	23.172	16.503	25.526	23.536	22.323
900	9.032	14.666	10.41	25.563	23.646	22.389
910	5.476	8.788	6.394	25.584	23.707	22.426
920	3.051	4.72	3.593	25.597	23.74	22.446
930	1.829	2.772	2.2	25.6	23.759	22.459
940	0.992	1.382	1.15	25.602	23.763	22.462
950	0.55	0.738	0.644	25.603	23.766	22.464
960	0	0	0	25.603	23.767	22.465
970	0	0	0	25.603	23.767	22.465
980	0	0	0	25.603	23.767	22.465
990	0	0	0	25.603	23.767	22.465
1000	0	0	0		23.767	22.465
