# Supplementary material for: Auxiliary sequential deposition enables 19%-efficiency organic solar cells processed from halogen-free solvents
Source: Nat Commun. 2023 Oct 31;14:6964. doi: 10.1038/s41467-023-41978-0 (PMC10618449; doi:10.1038/s41467-023-41978-0)
Supplement: Supplementary file 4 — Source Data [file 41467_2023_41978_MOESM4_ESM.zip › Source data/Source data_Figure 2i.xlsx]

## Sheet: Tabelle1
Wavelength	EQE			Integral current
nm	%			mA/cm^2
	D18CL:L8-BO-X ASD	D18CL:L8-BO-X BC	D18CL:L8-BO-X SD	D18CL:L8-BO-X ASD	D18CL:L8-BO-X BC	D18CL:L8-BO-X SD
300	0.001	0.001	0.013	0	0	0
310	0	0.001	0.001	0	0	0
320	0	0	0	0	0	0
330	0	0	0	0	0	0
340	4.067	2.908	4.645	0.002	0.002	0.003
350	8.273	6.589	10.443	0.01	0.008	0.013
360	16.251	14.245	21.795	0.028	0.024	0.037
370	24.662	23.271	33.8	0.067	0.06	0.09
380	33.36	32.619	40.298	0.127	0.118	0.167
390	41.838	40.338	46.027	0.201	0.19	0.252
400	47.643	45.292	49	0.309	0.293	0.366
410	50.268	47.27	50.558	0.494	0.468	0.554
420	52.672	49.695	53.131	0.701	0.663	0.763
430	56.188	53.627	56.903	0.922	0.873	0.987
440	60.669	58.853	60.866	1.169	1.11	1.235
450	65.649	63.986	63.916	1.494	1.427	1.556
460	70.959	69.391	66.166	1.881	1.805	1.925
470	76.213	74.167	68.255	2.311	2.225	2.318
480	80.886	79.838	70.392	2.786	2.691	2.738
490	84.263	84.018	72.251	3.28	3.181	3.165
500	86.758	86.319	73.433	3.816	3.714	3.621
510	88.715	87.852	74.714	4.367	4.261	4.086
520	89.846	89.044	75.838	4.92	4.809	4.552
530	89.955	89.645	76.502	5.503	5.388	5.046
540	89.399	89.81	76.504	6.102	5.987	5.557
550	88.95	89.664	76.066	6.701	6.589	6.069
560	89.697	89.189	76.222	7.312	7.2	6.59
570	89.977	88.179	76.889	7.929	7.809	7.115
580	89.064	87.894	76.786	8.545	8.415	7.644
590	87.664	88.303	75.578	9.167	9.035	8.18
600	86.302	88.949	74.57	9.774	9.653	8.704
610	84.839	86.953	72.338	10.39	10.286	9.233
620	84.901	82.272	70.888	11.002	10.897	9.75
630	86.632	77.673	73.889	11.615	11.469	10.268
640	88.273	75.293	78.659	12.257	12.03	10.828
650	88.626	73.458	82.375	12.91	12.579	11.422
660	88.688	72.291	84.856	13.547	13.103	12.023
670	88.254	71.38	85.883	14.215	13.645	12.667
680	88.474	71.407	85.788	14.891	14.191	13.323
690	89.071	72.008	85.106	15.517	14.697	13.926
700	89.673	73.264	83.96	16.155	15.216	14.529
710	90.307	74.632	82.765	16.819	15.762	15.144
720	90.592	75.72	81.806	17.442	16.28	15.711
730	90.787	76.747	81.243	18.019	16.765	16.229
740	90.732	77.286	80.667	18.658	17.307	16.799
750	90.605	77.659	79.884	19.332	17.883	17.396
760	90.486	77.869	78.787	19.982	18.441	17.965
770	90.141	78.183	77.181	20.383	18.788	18.311
780	89.486	78.532	75.495	21.042	19.363	18.871
790	88.747	79.041	73.972	21.69	19.936	19.415
800	87.389	79.278	72.686	22.307	20.491	19.929
810	85.039	79.124	71.686	22.909	21.044	20.433
820	82.082	78.844	70.799	23.418	21.525	20.867
830	77.807	77.507	70.217	23.903	21.999	21.295
840	70.756	74.171	68.482	24.386	22.492	21.746
850	60.854	68.513	63.194	24.833	22.976	22.193
860	48.225	59.779	51.908	25.192	23.399	22.572
870	35.94	49.179	38.628	25.474	23.763	22.875
880	25.898	39.045	27.247	25.681	24.059	23.096
890	19.177	30.47	20.158	25.83	24.289	23.253
900	12.684	21.337	13.233	25.922	24.439	23.35
910	8.253	14.312	8.631	25.976	24.531	23.406
920	4.993	8.77	5.249	26.008	24.587	23.44
930	3.248	5.661	3.437	26.029	24.624	23.463
940	1.842	3.154	1.943	26.034	24.633	23.469
950	1.099	1.84	1.17	26.038	24.639	23.473
960	0.663	1.07	0.713	26.04	24.643	23.476
970	0	0	0	26.041	24.645	23.477
980	0	0	0	26.041	24.645	23.477
990	0	0	0	26.041	24.645	23.477
1000	0	0	0	26.041	24.645	23.477
