# Supplementary material for: Auxiliary sequential deposition enables 19%-efficiency organic solar cells processed from halogen-free solvents
Source: Nat Commun. 2023 Oct 31;14:6964. doi: 10.1038/s41467-023-41978-0 (PMC10618449; doi:10.1038/s41467-023-41978-0)
Supplement: Supplementary file 4 — Source Data [file 41467_2023_41978_MOESM4_ESM.zip › Source data/Source data_Figure 3d.xlsx]

## Sheet: Tabelle1
	I*q^2
q	D18CL:L8-BO ASD	D18CL:L8-BO BC	D18CL:L8-BO SD	D18CL:L8-BO-X ASD	D18CL:L8-BO-X BC	D18CL:L8-BO-X SD
0.00794	4.04389e-24	3.28259e-24	1.90704e-24	1.21964e-23	7.33122e-24	9.60548e-24
0.00799	3.93952e-24	3.22068e-24	1.85422e-24	1.27463e-23	7.00306e-24	9.6161e-24
0.00804	3.84009e-24	3.16182e-24	1.80497e-24	1.32403e-23	6.69193e-24	9.6263e-24
0.00809	3.74562e-24	3.10601e-24	1.75928e-24	1.36786e-23	6.39784e-24	9.63608e-24
0.00814	3.65609e-24	3.05325e-24	1.71716e-24	1.40611e-23	6.12078e-24	9.64545e-24
0.0082	3.57151e-24	3.00354e-24	1.6786e-24	1.43878e-23	5.86075e-24	9.6544e-24
0.00825	3.49189e-24	2.95689e-24	1.64361e-24	1.46587e-23	5.61775e-24	9.66292e-24
0.0083	3.41721e-24	2.91328e-24	1.61218e-24	1.48739e-23	5.39179e-24	9.67103e-24
0.00836	3.34749e-24	2.87272e-24	1.58431e-24	1.50333e-23	5.18286e-24	9.67873e-24
0.00841	3.28271e-24	2.83521e-24	1.56001e-24	1.51369e-23	4.99096e-24	9.686e-24
0.00846	3.22289e-24	2.80075e-24	1.53928e-24	1.51847e-23	4.81609e-24	9.69285e-24
0.00852	3.06444e-24	2.78224e-24	1.47047e-24	1.5083e-23	4.52089e-24	9.74453e-24
0.00857	3.09885e-24	2.72026e-24	1.49856e-24	1.47951e-23	4.57445e-24	9.75655e-24
0.00863	3.10743e-24	2.72081e-24	1.55151e-24	1.44178e-23	4.62077e-24	9.80433e-24
0.00868	3.02703e-24	2.67871e-24	1.50778e-24	1.41917e-23	4.3876e-24	9.75374e-24
0.00874	2.96855e-24	2.67205e-24	1.50266e-24	1.39813e-23	4.22484e-24	9.77521e-24
0.0088	2.96178e-24	2.65142e-24	1.52711e-24	1.4032e-23	4.261e-24	9.75765e-24
0.00885	2.94215e-24	2.65117e-24	1.51508e-24	1.39648e-23	4.13929e-24	9.76017e-24
0.00891	2.95956e-24	2.63096e-24	1.51588e-24	1.36546e-23	4.07196e-24	9.70186e-24
0.00897	2.94542e-24	2.62266e-24	1.52449e-24	1.3499e-23	4.04436e-24	9.70878e-24
0.00903	2.94058e-24	2.62828e-24	1.53434e-24	1.33803e-23	3.99207e-24	9.67794e-24
0.00908	2.92828e-24	2.62423e-24	1.5363e-24	1.3229e-23	3.9308e-24	9.64014e-24
0.00914	2.93796e-24	2.62187e-24	1.52731e-24	1.311e-23	3.89694e-24	9.61842e-24
0.0092	2.93787e-24	2.65127e-24	1.54537e-24	1.31091e-23	3.88226e-24	9.63701e-24
0.00926	2.91385e-24	2.65063e-24	1.55619e-24	1.28664e-23	3.83397e-24	9.61053e-24
0.00932	2.9226e-24	2.67356e-24	1.53251e-24	1.28128e-23	3.75699e-24	9.6282e-24
0.00938	2.95983e-24	2.69181e-24	1.57175e-24	1.26555e-23	3.80636e-24	9.64687e-24
0.00944	2.95612e-24	2.72222e-24	1.59335e-24	1.26205e-23	3.78821e-24	9.69122e-24
0.0095	2.94002e-24	2.73874e-24	1.58938e-24	1.26567e-23	3.73001e-24	9.73312e-24
0.00956	2.95751e-24	2.75788e-24	1.63886e-24	1.25322e-23	3.78258e-24	9.74525e-24
0.00963	2.95272e-24	2.77898e-24	1.67275e-24	1.24299e-23	3.77318e-24	9.78061e-24
0.00969	2.94582e-24	2.79334e-24	1.70155e-24	1.24474e-23	3.7179e-24	9.81223e-24
0.00975	2.93908e-24	2.79039e-24	1.7782e-24	1.24318e-23	3.79722e-24	9.81921e-24
0.00981	2.95408e-24	2.82276e-24	1.82881e-24	1.23483e-23	3.78141e-24	9.86521e-24
0.00988	2.94956e-24	2.84566e-24	1.86752e-24	1.23389e-23	3.78999e-24	9.90947e-24
0.00994	2.93471e-24	2.84066e-24	1.94149e-24	1.22899e-23	3.84233e-24	9.92548e-24
0.01001	2.92161e-24	2.84805e-24	1.97759e-24	1.22847e-23	3.81852e-24	9.94214e-24
0.01007	2.94112e-24	2.86987e-24	2.03648e-24	1.2256e-23	3.83515e-24	9.96978e-24
0.01014	2.95896e-24	2.88504e-24	2.10161e-24	1.21089e-23	3.88247e-24	9.98555e-24
0.0102	2.93633e-24	2.88427e-24	2.13776e-24	1.20737e-23	3.85934e-24	9.98804e-24
0.01027	2.94051e-24	2.89205e-24	2.16736e-24	1.20614e-23	3.87317e-24	9.96303e-24
0.01033	2.96792e-24	2.92135e-24	2.2022e-24	1.2027e-23	3.895e-24	9.96884e-24
0.0104	2.97306e-24	2.93827e-24	2.21654e-24	1.20134e-23	3.86235e-24	9.95094e-24
0.01047	2.99103e-24	2.96782e-24	2.24236e-24	1.1961e-23	3.88093e-24	9.94379e-24
0.01053	2.9989e-24	2.98399e-24	2.25525e-24	1.19317e-23	3.88239e-24	9.92514e-24
0.0106	3.03715e-24	3.03044e-24	2.24216e-24	1.18833e-23	3.84566e-24	9.93073e-24
0.01067	3.05031e-24	3.04516e-24	2.26492e-24	1.17872e-23	3.86175e-24	9.86171e-24
0.01074	3.06778e-24	3.0723e-24	2.28042e-24	1.18148e-23	3.87004e-24	9.86119e-24
0.01081	3.08671e-24	3.10633e-24	2.27073e-24	1.17449e-23	3.80559e-24	9.82689e-24
0.01088	3.11178e-24	3.12602e-24	2.28401e-24	1.16769e-23	3.81579e-24	9.792e-24
0.01095	3.14371e-24	3.16202e-24	2.30712e-24	1.1623e-23	3.80234e-24	9.78727e-24
0.01102	3.16141e-24	3.18342e-24	2.33094e-24	1.15833e-23	3.79443e-24	9.75762e-24
0.01109	3.18492e-24	3.2044e-24	2.33871e-24	1.14503e-23	3.81142e-24	9.7286e-24
0.01116	3.22968e-24	3.2512e-24	2.35718e-24	1.13838e-23	3.79639e-24	9.7428e-24
0.01123	3.25655e-24	3.28032e-24	2.39514e-24	1.13103e-23	3.82867e-24	9.73513e-24
0.01131	3.2815e-24	3.29719e-24	2.40856e-24	1.12487e-23	3.82186e-24	9.71764e-24
0.01138	3.30634e-24	3.32339e-24	2.41767e-24	1.11683e-23	3.80409e-24	9.67423e-24
0.01145	3.34045e-24	3.35964e-24	2.46533e-24	1.11019e-23	3.82745e-24	9.67828e-24
0.01153	3.36415e-24	3.38219e-24	2.47042e-24	1.10275e-23	3.82834e-24	9.6591e-24
0.0116	3.36108e-24	3.38587e-24	2.48284e-24	1.09883e-23	3.79665e-24	9.58475e-24
0.01168	3.39723e-24	3.43249e-24	2.52052e-24	1.09329e-23	3.81057e-24	9.58209e-24
0.01175	3.42045e-24	3.46528e-24	2.53441e-24	1.09099e-23	3.78485e-24	9.56833e-24
0.01183	3.41882e-24	3.47003e-24	2.54907e-24	1.08742e-23	3.77346e-24	9.49683e-24
0.0119	3.45185e-24	3.51218e-24	2.57437e-24	1.08393e-23	3.75761e-24	9.47795e-24
0.01198	3.47191e-24	3.556e-24	2.58898e-24	1.08185e-23	3.75672e-24	9.47173e-24
0.01206	3.47458e-24	3.57506e-24	2.59559e-24	1.07561e-23	3.72493e-24	9.4062e-24
0.01214	3.496e-24	3.60055e-24	2.62627e-24	1.07491e-23	3.70662e-24	9.33917e-24
0.01222	3.53312e-24	3.6466e-24	2.63273e-24	1.07405e-23	3.72644e-24	9.34434e-24
0.01229	3.54673e-24	3.67591e-24	2.6371e-24	1.0688e-23	3.69361e-24	9.29713e-24
0.01237	3.56396e-24	3.69811e-24	2.65717e-24	1.06632e-23	3.70288e-24	9.26196e-24
0.01245	3.61057e-24	3.75071e-24	2.6712e-24	1.06208e-23	3.72431e-24	9.26603e-24
0.01253	3.62233e-24	3.77191e-24	2.67121e-24	1.05659e-23	3.72294e-24	9.22346e-24
0.01261	3.65463e-24	3.80756e-24	2.67549e-24	1.05054e-23	3.71685e-24	9.21283e-24
0.0127	3.68381e-24	3.85238e-24	2.69514e-24	1.04643e-23	3.73036e-24	9.20502e-24
0.01278	3.71651e-24	3.88457e-24	2.70429e-24	1.0407e-23	3.73825e-24	9.17369e-24
0.01286	3.7432e-24	3.91446e-24	2.6968e-24	1.03795e-23	3.74471e-24	9.1399e-24
0.01294	3.76318e-24	3.94079e-24	2.70967e-24	1.03126e-23	3.76012e-24	9.09871e-24
0.01303	3.8006e-24	3.98703e-24	2.72957e-24	1.02708e-23	3.77681e-24	9.0927e-24
0.01311	3.8273e-24	4.01942e-24	2.7248e-24	1.02213e-23	3.79705e-24	9.05937e-24
0.0132	3.83305e-24	4.04027e-24	2.74164e-24	1.01642e-23	3.79151e-24	9.0019e-24
0.01328	3.87081e-24	4.08359e-24	2.75853e-24	1.01126e-23	3.81158e-24	8.9814e-24
0.01337	3.89881e-24	4.12236e-24	2.75908e-24	1.00674e-23	3.83247e-24	8.96581e-24
0.01345	3.90246e-24	4.13639e-24	2.77511e-24	1.00393e-23	3.83386e-24	8.89412e-24
0.01354	3.94292e-24	4.18535e-24	2.79728e-24	9.96869e-24	3.85853e-24	8.89961e-24
0.01363	3.95848e-24	4.21305e-24	2.79981e-24	9.94072e-24	3.87245e-24	8.86401e-24
0.01372	3.98146e-24	4.23563e-24	2.81638e-24	9.88501e-24	3.8836e-24	8.80557e-24
0.0138	4.03219e-24	4.28481e-24	2.83596e-24	9.8662e-24	3.91564e-24	8.79163e-24
0.01389	4.04673e-24	4.31142e-24	2.83502e-24	9.85707e-24	3.93667e-24	8.74894e-24
0.01398	4.07665e-24	4.33928e-24	2.85693e-24	9.82156e-24	3.94375e-24	8.70276e-24
0.01407	4.11834e-24	4.37878e-24	2.86758e-24	9.8169e-24	3.96854e-24	8.67869e-24
0.01416	4.15197e-24	4.40853e-24	2.87377e-24	9.80867e-24	3.97743e-24	8.63877e-24
0.01426	4.18506e-24	4.44136e-24	2.89978e-24	9.80113e-24	3.98593e-24	8.59434e-24
0.01435	4.22231e-24	4.48038e-24	2.91154e-24	9.79311e-24	3.9994e-24	8.56784e-24
0.01444	4.26434e-24	4.5147e-24	2.92107e-24	9.78601e-24	4.01066e-24	8.51597e-24
0.01453	4.29907e-24	4.55317e-24	2.9387e-24	9.78593e-24	4.01665e-24	8.46988e-24
0.01463	4.33517e-24	4.59289e-24	2.95704e-24	9.77836e-24	4.03457e-24	8.42981e-24
0.01472	4.37646e-24	4.62925e-24	2.97129e-24	9.7533e-24	4.04034e-24	8.38973e-24
0.01482	4.40897e-24	4.6696e-24	2.99156e-24	9.73208e-24	4.05144e-24	8.3471e-24
0.01491	4.45051e-24	4.71301e-24	3.00522e-24	9.72605e-24	4.06485e-24	8.31739e-24
0.01501	4.48289e-24	4.74385e-24	3.01679e-24	9.68064e-24	4.0753e-24	8.27036e-24
0.01511	4.53193e-24	4.78703e-24	3.03946e-24	9.66753e-24	4.09815e-24	8.24065e-24
0.0152	4.56913e-24	4.8251e-24	3.05289e-24	9.62397e-24	4.12719e-24	8.23095e-24
0.0153	4.59401e-24	4.83678e-24	3.07037e-24	9.59732e-24	4.13198e-24	8.17555e-24
0.0154	4.64547e-24	4.87386e-24	3.0921e-24	9.55633e-24	4.16331e-24	8.16888e-24
0.0155	4.67839e-24	4.89688e-24	3.10181e-24	9.52741e-24	4.18288e-24	8.12558e-24
0.0156	4.72932e-24	4.93176e-24	3.12903e-24	9.50048e-24	4.21522e-24	8.1004e-24
0.0157	4.76899e-24	4.9619e-24	3.14925e-24	9.4724e-24	4.24901e-24	8.08119e-24
0.0158	4.80896e-24	4.98471e-24	3.16947e-24	9.4652e-24	4.27786e-24	8.04942e-24
0.0159	4.8622e-24	5.01885e-24	3.19192e-24	9.44982e-24	4.31398e-24	8.03773e-24
0.01601	4.89891e-24	5.04889e-24	3.21445e-24	9.44561e-24	4.34451e-24	8.0032e-24
0.01611	4.94789e-24	5.08312e-24	3.23943e-24	9.42509e-24	4.37872e-24	7.98485e-24
0.01621	4.99625e-24	5.11806e-24	3.26292e-24	9.40217e-24	4.40837e-24	7.9514e-24
0.01632	5.04308e-24	5.15403e-24	3.27936e-24	9.37922e-24	4.44166e-24	7.93043e-24
0.01642	5.09722e-24	5.19407e-24	3.29746e-24	9.34997e-24	4.4601e-24	7.89602e-24
0.01653	5.14723e-24	5.2378e-24	3.31758e-24	9.3279e-24	4.48445e-24	7.871e-24
0.01664	5.19826e-24	5.27232e-24	3.33784e-24	9.31506e-24	4.49628e-24	7.8307e-24
0.01674	5.25796e-24	5.31702e-24	3.35821e-24	9.2994e-24	4.51351e-24	7.79725e-24
0.01685	5.3033e-24	5.35308e-24	3.36988e-24	9.29531e-24	4.53107e-24	7.75608e-24
0.01696	5.36565e-24	5.39899e-24	3.38929e-24	9.29492e-24	4.55018e-24	7.7285e-24
0.01707	5.41289e-24	5.43423e-24	3.40344e-24	9.27729e-24	4.5644e-24	7.68809e-24
0.01718	5.46974e-24	5.48015e-24	3.42772e-24	9.27399e-24	4.58232e-24	7.65869e-24
0.01729	5.5133e-24	5.51967e-24	3.44618e-24	9.24821e-24	4.59294e-24	7.64001e-24
0.0174	5.5634e-24	5.55544e-24	3.46886e-24	9.24785e-24	4.60057e-24	7.59199e-24
0.01752	5.62213e-24	5.60656e-24	3.49482e-24	9.24193e-24	4.61651e-24	7.57871e-24
0.01763	5.66369e-24	5.65082e-24	3.51928e-24	9.21954e-24	4.62549e-24	7.54342e-24
0.01774	5.72063e-24	5.70492e-24	3.54953e-24	9.21861e-24	4.65252e-24	7.53887e-24
0.01786	5.76393e-24	5.74506e-24	3.57457e-24	9.20388e-24	4.66679e-24	7.51487e-24
0.01797	5.8155e-24	5.79727e-24	3.60283e-24	9.20795e-24	4.69868e-24	7.51461e-24
0.01809	5.8504e-24	5.84212e-24	3.63216e-24	9.19443e-24	4.71878e-24	7.49511e-24
0.01821	5.89673e-24	5.89465e-24	3.66048e-24	9.18929e-24	4.74578e-24	7.4768e-24
0.01832	5.94999e-24	5.94287e-24	3.68545e-24	9.17758e-24	4.77338e-24	7.46547e-24
0.01844	6.00164e-24	5.98723e-24	3.70572e-24	9.16041e-24	4.79547e-24	7.44226e-24
0.01856	6.05897e-24	6.03706e-24	3.733e-24	9.14949e-24	4.82787e-24	7.4313e-24
0.01868	6.11209e-24	6.07569e-24	3.7513e-24	9.14065e-24	4.85185e-24	7.40623e-24
0.0188	6.17827e-24	6.12444e-24	3.78607e-24	9.13601e-24	4.88254e-24	7.39754e-24
0.01892	6.23294e-24	6.16131e-24	3.805e-24	9.1228e-24	4.9032e-24	7.37547e-24
0.01905	6.29683e-24	6.20182e-24	3.83747e-24	9.11989e-24	4.93317e-24	7.36921e-24
0.01917	6.3497e-24	6.23458e-24	3.85491e-24	9.11433e-24	4.95568e-24	7.35813e-24
0.01929	6.4119e-24	6.27365e-24	3.88353e-24	9.11166e-24	4.97739e-24	7.35239e-24
0.01942	6.46389e-24	6.31218e-24	3.90636e-24	9.10821e-24	4.99303e-24	7.34579e-24
0.01954	6.53159e-24	6.36059e-24	3.93933e-24	9.09929e-24	5.00815e-24	7.34591e-24
0.01967	6.58406e-24	6.39762e-24	3.96552e-24	9.09281e-24	5.0218e-24	7.33689e-24
0.0198	6.65149e-24	6.44147e-24	4.00101e-24	9.10081e-24	5.03367e-24	7.32882e-24
0.01992	6.70861e-24	6.48092e-24	4.02964e-24	9.09011e-24	5.04508e-24	7.32041e-24
0.02005	6.76905e-24	6.52313e-24	4.05777e-24	9.07712e-24	5.05472e-24	7.31438e-24
0.02018	6.83411e-24	6.5662e-24	4.08575e-24	9.0682e-24	5.07431e-24	7.31511e-24
0.02031	6.88532e-24	6.60104e-24	4.10899e-24	9.06149e-24	5.08604e-24	7.30062e-24
0.02044	6.94418e-24	6.65232e-24	4.13943e-24	9.05499e-24	5.10598e-24	7.30703e-24
0.02057	6.99333e-24	6.69562e-24	4.16416e-24	9.0457e-24	5.1189e-24	7.28919e-24
0.02071	7.05909e-24	6.74427e-24	4.19092e-24	9.04383e-24	5.14661e-24	7.29074e-24
0.02084	7.12061e-24	6.78337e-24	4.21937e-24	9.03618e-24	5.16785e-24	7.27439e-24
0.02098	7.18743e-24	6.82821e-24	4.24938e-24	9.01945e-24	5.20042e-24	7.27263e-24
0.02111	7.25244e-24	6.87231e-24	4.28381e-24	9.00929e-24	5.23591e-24	7.27673e-24
0.02125	7.31956e-24	6.91638e-24	4.31682e-24	8.99724e-24	5.27456e-24	7.28614e-24
0.02138	7.38872e-24	6.96567e-24	4.3507e-24	8.9754e-24	5.31008e-24	7.30257e-24
0.02152	7.44856e-24	7.00541e-24	4.37734e-24	8.97195e-24	5.34767e-24	7.31174e-24
0.02166	7.51199e-24	7.05141e-24	4.41042e-24	8.97478e-24	5.38919e-24	7.33233e-24
0.0218	7.57378e-24	7.09491e-24	4.43292e-24	8.97277e-24	5.42854e-24	7.35173e-24
0.02194	7.63352e-24	7.13734e-24	4.46531e-24	8.9742e-24	5.47107e-24	7.37238e-24
0.02208	7.69215e-24	7.18726e-24	4.49053e-24	8.98829e-24	5.50923e-24	7.39094e-24
0.02223	7.75338e-24	7.22811e-24	4.52341e-24	9.0006e-24	5.55111e-24	7.40563e-24
0.02237	7.81376e-24	7.26698e-24	4.55146e-24	9.00352e-24	5.59059e-24	7.41199e-24
0.02251	7.87497e-24	7.31168e-24	4.58373e-24	9.01828e-24	5.62829e-24	7.42205e-24
0.02266	7.93273e-24	7.35477e-24	4.60828e-24	9.02578e-24	5.66675e-24	7.42314e-24
0.02281	7.994e-24	7.39786e-24	4.63716e-24	9.03869e-24	5.70048e-24	7.43669e-24
0.02295	8.05113e-24	7.44211e-24	4.66563e-24	9.03496e-24	5.73563e-24	7.42856e-24
0.0231	8.11498e-24	7.49187e-24	4.69482e-24	9.03431e-24	5.76817e-24	7.42918e-24
0.02325	8.181e-24	7.54292e-24	4.73324e-24	9.04249e-24	5.79687e-24	7.42859e-24
0.0234	8.23742e-24	7.58671e-24	4.76552e-24	9.0425e-24	5.82448e-24	7.41608e-24
0.02355	8.31151e-24	7.62708e-24	4.80938e-24	9.05465e-24	5.85359e-24	7.41528e-24
0.0237	8.38275e-24	7.66684e-24	4.84639e-24	9.05889e-24	5.88314e-24	7.40852e-24
0.02386	8.45109e-24	7.70681e-24	4.88448e-24	9.06412e-24	5.91757e-24	7.41286e-24
0.02401	8.51948e-24	7.74229e-24	4.91756e-24	9.06624e-24	5.9507e-24	7.42497e-24
0.02417	8.58908e-24	7.78153e-24	4.95578e-24	9.06113e-24	5.98314e-24	7.43266e-24
0.02432	8.66248e-24	7.82847e-24	4.98877e-24	9.07167e-24	6.0251e-24	7.44919e-24
0.02448	8.73288e-24	7.87439e-24	5.02419e-24	9.08093e-24	6.06849e-24	7.46554e-24
0.02464	8.81191e-24	7.92235e-24	5.06182e-24	9.08176e-24	6.11315e-24	7.49089e-24
0.0248	8.88668e-24	7.96488e-24	5.09187e-24	9.09306e-24	6.16251e-24	7.51185e-24
0.02496	8.95871e-24	8.01057e-24	5.12641e-24	9.10471e-24	6.21706e-24	7.53253e-24
0.02512	9.035e-24	8.05932e-24	5.15931e-24	9.12243e-24	6.25976e-24	7.55032e-24
0.02528	9.103e-24	8.10159e-24	5.19386e-24	9.13041e-24	6.30769e-24	7.56468e-24
0.02544	9.17424e-24	8.1506e-24	5.22181e-24	9.13346e-24	6.35027e-24	7.58351e-24
0.02561	9.23429e-24	8.19587e-24	5.24935e-24	9.1444e-24	6.39096e-24	7.60691e-24
0.02577	9.30911e-24	8.24453e-24	5.27602e-24	9.14148e-24	6.42607e-24	7.62878e-24
0.02594	9.37775e-24	8.29642e-24	5.30713e-24	9.14072e-24	6.46051e-24	7.64884e-24
0.02611	9.44519e-24	8.35379e-24	5.3396e-24	9.14865e-24	6.49325e-24	7.66059e-24
0.02628	9.51588e-24	8.40908e-24	5.37219e-24	9.1731e-24	6.52036e-24	7.67942e-24
0.02645	9.58083e-24	8.46287e-24	5.40447e-24	9.1927e-24	6.54301e-24	7.68911e-24
0.02662	9.64268e-24	8.51112e-24	5.43485e-24	9.19583e-24	6.56536e-24	7.69509e-24
0.02679	9.70987e-24	8.55724e-24	5.46504e-24	9.21012e-24	6.59596e-24	7.71071e-24
0.02696	9.77047e-24	8.6002e-24	5.49596e-24	9.2149e-24	6.62397e-24	7.72476e-24
0.02714	9.82565e-24	8.64307e-24	5.53283e-24	9.2328e-24	6.65101e-24	7.73865e-24
0.02731	9.88736e-24	8.68839e-24	5.56804e-24	9.22767e-24	6.68208e-24	7.75513e-24
0.02749	9.947e-24	8.74152e-24	5.60741e-24	9.223e-24	6.71605e-24	7.77251e-24
0.02766	1.00078e-23	8.80147e-24	5.64498e-24	9.22514e-24	6.75414e-24	7.79175e-24
0.02784	1.00749e-23	8.85372e-24	5.68246e-24	9.22418e-24	6.78685e-24	7.81219e-24
0.02802	1.01481e-23	8.90617e-24	5.72223e-24	9.23399e-24	6.82511e-24	7.83343e-24
0.0282	1.0222e-23	8.95858e-24	5.76034e-24	9.24571e-24	6.86526e-24	7.8566e-24
0.02839	1.02914e-23	9.00815e-24	5.79803e-24	9.26287e-24	6.90174e-24	7.87931e-24
0.02857	1.03613e-23	9.05065e-24	5.83625e-24	9.26478e-24	6.93233e-24	7.9029e-24
0.02875	1.0429e-23	9.09225e-24	5.87406e-24	9.28159e-24	6.97406e-24	7.93127e-24
0.02894	1.0497e-23	9.13578e-24	5.90931e-24	9.2794e-24	7.0097e-24	7.96375e-24
0.02913	1.05657e-23	9.18392e-24	5.94863e-24	9.28379e-24	7.04614e-24	7.99534e-24
0.02931	1.06388e-23	9.23416e-24	5.98939e-24	9.29944e-24	7.08051e-24	8.02409e-24
0.0295	1.07018e-23	9.28558e-24	6.03075e-24	9.32696e-24	7.11667e-24	8.05181e-24
0.02969	1.07713e-23	9.3353e-24	6.07384e-24	9.35463e-24	7.14971e-24	8.07625e-24
0.02989	1.08444e-23	9.38252e-24	6.11199e-24	9.37378e-24	7.17912e-24	8.10564e-24
0.03008	1.09172e-23	9.43278e-24	6.15103e-24	9.37648e-24	7.20758e-24	8.13224e-24
0.03027	1.09848e-23	9.47553e-24	6.19472e-24	9.39061e-24	7.24277e-24	8.15287e-24
0.03047	1.10431e-23	9.51908e-24	6.23995e-24	9.41139e-24	7.28059e-24	8.17491e-24
0.03067	1.11084e-23	9.56287e-24	6.28846e-24	9.419e-24	7.31026e-24	8.19092e-24
0.03086	1.1165e-23	9.6023e-24	6.33435e-24	9.42922e-24	7.33757e-24	8.20566e-24
0.03106	1.12219e-23	9.64864e-24	6.37406e-24	9.41943e-24	7.37324e-24	8.21768e-24
0.03126	1.12741e-23	9.69156e-24	6.40891e-24	9.41487e-24	7.40489e-24	8.22617e-24
0.03147	1.13328e-23	9.74188e-24	6.44377e-24	9.42829e-24	7.43534e-24	8.23671e-24
0.03167	1.13954e-23	9.78563e-24	6.4798e-24	9.45552e-24	7.46423e-24	8.25022e-24
0.03187	1.14676e-23	9.83084e-24	6.51119e-24	9.48476e-24	7.49898e-24	8.26612e-24
0.03208	1.15347e-23	9.86652e-24	6.54368e-24	9.51052e-24	7.52882e-24	8.27974e-24
0.03229	1.16003e-23	9.9006e-24	6.57468e-24	9.54081e-24	7.56406e-24	8.29203e-24
0.03249	1.16631e-23	9.9328e-24	6.60226e-24	9.56335e-24	7.60381e-24	8.3089e-24
0.0327	1.17299e-23	9.96938e-24	6.6295e-24	9.57755e-24	7.64018e-24	8.33022e-24
0.03292	1.17939e-23	1.00106e-23	6.65927e-24	9.58372e-24	7.67433e-24	8.34855e-24
0.03313	1.18567e-23	1.00491e-23	6.68561e-24	9.60839e-24	7.71362e-24	8.36892e-24
0.03334	1.19246e-23	1.0081e-23	6.71656e-24	9.63236e-24	7.74917e-24	8.38947e-24
0.03356	1.199e-23	1.01143e-23	6.74219e-24	9.66006e-24	7.78319e-24	8.41364e-24
0.03377	1.20608e-23	1.01578e-23	6.76757e-24	9.68469e-24	7.81542e-24	8.43395e-24
0.03399	1.21362e-23	1.01953e-23	6.79797e-24	9.71299e-24	7.84655e-24	8.46069e-24
0.03421	1.21974e-23	1.02309e-23	6.82784e-24	9.73154e-24	7.87937e-24	8.49152e-24
0.03443	1.22611e-23	1.02659e-23	6.86266e-24	9.75461e-24	7.91392e-24	8.51513e-24
0.03465	1.232e-23	1.02995e-23	6.89909e-24	9.76696e-24	7.94302e-24	8.53568e-24
0.03488	1.23827e-23	1.03368e-23	6.93784e-24	9.76761e-24	7.96566e-24	8.55569e-24
0.0351	1.24314e-23	1.03636e-23	6.9779e-24	9.77121e-24	7.98606e-24	8.58052e-24
0.03533	1.2478e-23	1.04007e-23	7.01144e-24	9.77256e-24	8.01181e-24	8.59426e-24
0.03556	1.25327e-23	1.0436e-23	7.04588e-24	9.78832e-24	8.03425e-24	8.60436e-24
0.03579	1.25919e-23	1.04685e-23	7.08354e-24	9.8151e-24	8.05921e-24	8.62021e-24
0.03602	1.26408e-23	1.0497e-23	7.12138e-24	9.8384e-24	8.08495e-24	8.63794e-24
0.03625	1.26926e-23	1.05258e-23	7.15128e-24	9.86371e-24	8.1107e-24	8.65193e-24
0.03649	1.27343e-23	1.05554e-23	7.18392e-24	9.88635e-24	8.13526e-24	8.66424e-24
0.03672	1.27773e-23	1.05866e-23	7.21325e-24	9.90334e-24	8.1647e-24	8.67818e-24
0.03696	1.28119e-23	1.06152e-23	7.23295e-24	9.91638e-24	8.19154e-24	8.69032e-24
0.0372	1.28456e-23	1.06455e-23	7.2564e-24	9.92858e-24	8.21855e-24	8.70255e-24
0.03744	1.28709e-23	1.06694e-23	7.28075e-24	9.95316e-24	8.25001e-24	8.70759e-24
0.03768	1.28958e-23	1.06938e-23	7.29854e-24	9.97927e-24	8.27554e-24	8.71344e-24
0.03792	1.29266e-23	1.07139e-23	7.31311e-24	1.00006e-23	8.29847e-24	8.71718e-24
0.03817	1.29614e-23	1.07393e-23	7.32154e-24	1.00263e-23	8.32627e-24	8.72528e-24
0.03841	1.30039e-23	1.07704e-23	7.33153e-24	1.00445e-23	8.35177e-24	8.73302e-24
0.03866	1.30451e-23	1.07914e-23	7.34369e-24	1.00516e-23	8.38079e-24	8.74239e-24
0.03891	1.30751e-23	1.08157e-23	7.35311e-24	1.00579e-23	8.40063e-24	8.75401e-24
0.03916	1.3119e-23	1.08413e-23	7.36654e-24	1.00654e-23	8.42467e-24	8.76292e-24
0.03942	1.31602e-23	1.08696e-23	7.38017e-24	1.00709e-23	8.43943e-24	8.76809e-24
0.03967	1.31929e-23	1.08949e-23	7.39616e-24	1.00718e-23	8.45086e-24	8.77696e-24
0.03993	1.32227e-23	1.09132e-23	7.40923e-24	1.00834e-23	8.4632e-24	8.77384e-24
0.04018	1.32594e-23	1.09367e-23	7.41796e-24	1.0086e-23	8.47477e-24	8.76803e-24
0.04044	1.33001e-23	1.09552e-23	7.42924e-24	1.00884e-23	8.48509e-24	8.76588e-24
0.0407	1.33434e-23	1.09688e-23	7.43683e-24	1.00789e-23	8.49372e-24	8.76186e-24
0.04097	1.33788e-23	1.09886e-23	7.44503e-24	1.00647e-23	8.49954e-24	8.75707e-24
0.04123	1.34053e-23	1.10103e-23	7.451e-24	1.00468e-23	8.50095e-24	8.75081e-24
0.0415	1.34194e-23	1.10236e-23	7.45559e-24	1.00236e-23	8.50758e-24	8.74473e-24
0.04177	1.34312e-23	1.10411e-23	7.45958e-24	1.00139e-23	8.51603e-24	8.74706e-24
0.04204	1.34336e-23	1.10546e-23	7.45964e-24	1.00052e-23	8.52582e-24	8.7439e-24
0.04231	1.34311e-23	1.10614e-23	7.46632e-24	9.99551e-24	8.53456e-24	8.7431e-24
0.04258	1.34296e-23	1.10657e-23	7.47494e-24	9.98247e-24	8.53242e-24	8.74081e-24
0.04286	1.3433e-23	1.10771e-23	7.47896e-24	9.97354e-24	8.52984e-24	8.74165e-24
0.04313	1.34312e-23	1.10838e-23	7.48417e-24	9.95664e-24	8.52959e-24	8.74545e-24
0.04341	1.34383e-23	1.10909e-23	7.4876e-24	9.95672e-24	8.53158e-24	8.7529e-24
0.04369	1.34327e-23	1.10947e-23	7.4888e-24	9.9535e-24	8.5272e-24	8.75655e-24
0.04397	1.3424e-23	1.10951e-23	7.48774e-24	9.95035e-24	8.52232e-24	8.75582e-24
0.04426	1.34143e-23	1.11008e-23	7.4933e-24	9.96568e-24	8.51785e-24	8.75755e-24
0.04454	1.34033e-23	1.11045e-23	7.4954e-24	9.97891e-24	8.51675e-24	8.75669e-24
0.04483	1.33896e-23	1.11126e-23	7.49568e-24	9.98439e-24	8.50835e-24	8.74594e-24
0.04512	1.3375e-23	1.11185e-23	7.49714e-24	9.99475e-24	8.50343e-24	8.7385e-24
0.04541	1.33571e-23	1.11225e-23	7.4976e-24	9.99682e-24	8.49806e-24	8.72062e-24
0.0457	1.33472e-23	1.11179e-23	7.49028e-24	9.98876e-24	8.49465e-24	8.70874e-24
0.046	1.33378e-23	1.11147e-23	7.4823e-24	9.96945e-24	8.48213e-24	8.69154e-24
0.0463	1.33325e-23	1.11057e-23	7.47397e-24	9.94946e-24	8.47143e-24	8.67314e-24
0.0466	1.33162e-23	1.10967e-23	7.45865e-24	9.92103e-24	8.46103e-24	8.65343e-24
0.0469	1.32828e-23	1.1082e-23	7.44854e-24	9.90581e-24	8.45495e-24	8.63473e-24
0.0472	1.32486e-23	1.10572e-23	7.43063e-24	9.89078e-24	8.45224e-24	8.61298e-24
0.0475	1.32279e-23	1.10388e-23	7.41389e-24	9.863e-24	8.44989e-24	8.59872e-24
0.04781	1.3202e-23	1.10182e-23	7.39638e-24	9.83552e-24	8.43945e-24	8.58341e-24
0.04812	1.31719e-23	1.09969e-23	7.38064e-24	9.79999e-24	8.4224e-24	8.57064e-24
0.04843	1.31405e-23	1.09805e-23	7.35989e-24	9.76714e-24	8.40019e-24	8.55335e-24
0.04874	1.31124e-23	1.09632e-23	7.3364e-24	9.73845e-24	8.37962e-24	8.53139e-24
0.04906	1.30763e-23	1.09452e-23	7.31433e-24	9.70491e-24	8.35705e-24	8.5076e-24
0.04938	1.30414e-23	1.09242e-23	7.28705e-24	9.68151e-24	8.33543e-24	8.48347e-24
0.04969	1.29965e-23	1.09092e-23	7.26531e-24	9.65965e-24	8.3052e-24	8.45625e-24
0.05001	1.2971e-23	1.08979e-23	7.24133e-24	9.63974e-24	8.27267e-24	8.42645e-24
0.05034	1.29484e-23	1.08901e-23	7.2226e-24	9.61039e-24	8.24823e-24	8.39932e-24
0.05066	1.29151e-23	1.08755e-23	7.1986e-24	9.58851e-24	8.2163e-24	8.3631e-24
0.05099	1.28811e-23	1.08637e-23	7.17656e-24	9.5644e-24	8.18152e-24	8.33454e-24
0.05132	1.28476e-23	1.08487e-23	7.14885e-24	9.53565e-24	8.15347e-24	8.31107e-24
0.05165	1.28084e-23	1.0826e-23	7.12811e-24	9.50163e-24	8.12601e-24	8.28336e-24
0.05198	1.27658e-23	1.08023e-23	7.10223e-24	9.47528e-24	8.09689e-24	8.24967e-24
0.05232	1.27122e-23	1.07791e-23	7.07806e-24	9.43384e-24	8.05772e-24	8.2194e-24
0.05266	1.26677e-23	1.0748e-23	7.04888e-24	9.3976e-24	8.02739e-24	8.18444e-24
0.053	1.26113e-23	1.0713e-23	7.01518e-24	9.36715e-24	7.99817e-24	8.1467e-24
0.05334	1.25494e-23	1.06724e-23	6.98703e-24	9.34e-24	7.96779e-24	8.11363e-24
0.05368	1.24869e-23	1.0628e-23	6.95304e-24	9.30291e-24	7.93385e-24	8.07623e-24
0.05403	1.24219e-23	1.05927e-23	6.91794e-24	9.25955e-24	7.8992e-24	8.04966e-24
0.05438	1.23439e-23	1.056e-23	6.87767e-24	9.22844e-24	7.85974e-24	8.02403e-24
0.05473	1.22693e-23	1.05185e-23	6.84042e-24	9.17976e-24	7.82255e-24	7.98985e-24
0.05508	1.21943e-23	1.04765e-23	6.80006e-24	9.14285e-24	7.78579e-24	7.94704e-24
0.05544	1.21182e-23	1.04285e-23	6.7641e-24	9.09133e-24	7.74609e-24	7.90651e-24
0.0558	1.20433e-23	1.03779e-23	6.72674e-24	9.05326e-24	7.70649e-24	7.86683e-24
0.05616	1.19647e-23	1.03285e-23	6.68705e-24	9.00072e-24	7.65894e-24	7.83054e-24
0.05652	1.18902e-23	1.02858e-23	6.64841e-24	8.94677e-24	7.61047e-24	7.78827e-24
0.05689	1.18329e-23	1.02397e-23	6.6044e-24	8.88674e-24	7.56297e-24	7.74614e-24
0.05725	1.17676e-23	1.01861e-23	6.56536e-24	8.83099e-24	7.52479e-24	7.70511e-24
0.05762	1.16957e-23	1.01269e-23	6.52337e-24	8.79309e-24	7.47479e-24	7.65787e-24
0.058	1.16238e-23	1.0077e-23	6.47806e-24	8.73735e-24	7.42994e-24	7.61875e-24
0.05837	1.15551e-23	1.0022e-23	6.43021e-24	8.67783e-24	7.39238e-24	7.57619e-24
0.05875	1.14824e-23	9.97005e-24	6.3908e-24	8.62212e-24	7.35147e-24	7.53071e-24
0.05913	1.14051e-23	9.9241e-24	6.33898e-24	8.56963e-24	7.31133e-24	7.48024e-24
0.05951	1.13338e-23	9.87079e-24	6.29083e-24	8.52171e-24	7.27755e-24	7.43098e-24
0.05989	1.12632e-23	9.81705e-24	6.24113e-24	8.47079e-24	7.24042e-24	7.37848e-24
0.06028	1.11865e-23	9.75359e-24	6.18553e-24	8.42285e-24	7.20321e-24	7.32768e-24
0.06067	1.11043e-23	9.70247e-24	6.13224e-24	8.35526e-24	7.16399e-24	7.27652e-24
0.06106	1.10173e-23	9.65038e-24	6.0786e-24	8.28915e-24	7.1233e-24	7.2265e-24
0.06145	1.09304e-23	9.59576e-24	6.02961e-24	8.22315e-24	7.08737e-24	7.18445e-24
0.06185	1.08432e-23	9.54025e-24	5.97841e-24	8.15463e-24	7.05418e-24	7.13473e-24
0.06225	1.07664e-23	9.48947e-24	5.93019e-24	8.10017e-24	7.01913e-24	7.08072e-24
0.06265	1.06778e-23	9.4344e-24	5.88492e-24	8.05126e-24	6.98038e-24	7.02787e-24
0.06306	1.05867e-23	9.37009e-24	5.84404e-24	7.98196e-24	6.93779e-24	6.98187e-24
0.06346	1.0503e-23	9.3099e-24	5.80097e-24	7.93028e-24	6.89785e-24	6.93202e-24
0.06387	1.0413e-23	9.26222e-24	5.75681e-24	7.862e-24	6.85059e-24	6.88327e-24
0.06429	1.03281e-23	9.20785e-24	5.71635e-24	7.81036e-24	6.80955e-24	6.83288e-24
0.0647	1.02584e-23	9.14426e-24	5.67624e-24	7.76916e-24	6.76695e-24	6.78536e-24
0.06512	1.01861e-23	9.083e-24	5.63982e-24	7.72332e-24	6.72642e-24	6.73231e-24
0.06554	1.01105e-23	9.01533e-24	5.60288e-24	7.69043e-24	6.67567e-24	6.678e-24
0.06596	1.00278e-23	8.95186e-24	5.55915e-24	7.65308e-24	6.63373e-24	6.63065e-24
0.06639	9.9504e-24	8.88631e-24	5.51994e-24	7.62284e-24	6.5923e-24	6.57926e-24
0.06682	9.86934e-24	8.82573e-24	5.47786e-24	7.60717e-24	6.55453e-24	6.53161e-24
0.06725	9.79232e-24	8.76686e-24	5.43062e-24	7.58787e-24	6.52003e-24	6.48069e-24
0.06768	9.71299e-24	8.70534e-24	5.38895e-24	7.55711e-24	6.48428e-24	6.4287e-24
0.06812	9.6352e-24	8.64204e-24	5.34028e-24	7.51653e-24	6.44245e-24	6.37351e-24
0.06856	9.56127e-24	8.57419e-24	5.28564e-24	7.46531e-24	6.4035e-24	6.32277e-24
0.069	9.4723e-24	8.51972e-24	5.23772e-24	7.39443e-24	6.36149e-24	6.27264e-24
0.06945	9.39198e-24	8.45976e-24	5.18835e-24	7.33284e-24	6.31835e-24	6.22657e-24
0.0699	9.30825e-24	8.39802e-24	5.14074e-24	7.26801e-24	6.27823e-24	6.18158e-24
0.07035	9.21966e-24	8.34831e-24	5.08595e-24	7.21558e-24	6.24762e-24	6.13401e-24
0.0708	9.13235e-24	8.30235e-24	5.04003e-24	7.17241e-24	6.20955e-24	6.08268e-24
0.07126	9.03712e-24	8.25022e-24	4.9973e-24	7.10977e-24	6.16711e-24	6.03675e-24
0.07172	8.94253e-24	8.19833e-24	4.95355e-24	7.03354e-24	6.13083e-24	5.99253e-24
0.07218	8.86051e-24	8.15017e-24	4.90917e-24	6.97989e-24	6.0864e-24	5.93836e-24
0.07265	8.77302e-24	8.10362e-24	4.86019e-24	6.9311e-24	6.03588e-24	5.89309e-24
0.07312	8.68338e-24	8.04452e-24	4.81316e-24	6.88226e-24	5.9966e-24	5.8457e-24
0.07359	8.60463e-24	7.98777e-24	4.77241e-24	6.83125e-24	5.95308e-24	5.79914e-24
0.07407	8.5233e-24	7.93187e-24	4.7307e-24	6.78454e-24	5.90959e-24	5.74945e-24
0.07454	8.43357e-24	7.8741e-24	4.68368e-24	6.74773e-24	5.86148e-24	5.69418e-24
0.07503	8.35001e-24	7.82212e-24	4.63378e-24	6.71146e-24	5.82272e-24	5.64432e-24
0.07551	8.2672e-24	7.76865e-24	4.58957e-24	6.68756e-24	5.78436e-24	5.59175e-24
0.076	8.18669e-24	7.71327e-24	4.54012e-24	6.6583e-24	5.7497e-24	5.54383e-24
0.07649	8.11867e-24	7.6685e-24	4.49244e-24	6.61986e-24	5.71785e-24	5.48734e-24
0.07698	8.0474e-24	7.61677e-24	4.44517e-24	6.58257e-24	5.68255e-24	5.43707e-24
0.07748	7.99049e-24	7.56293e-24	4.39524e-24	6.55324e-24	5.65085e-24	5.38228e-24
0.07798	7.92077e-24	7.51048e-24	4.34541e-24	6.51306e-24	5.61502e-24	5.33571e-24
0.07848	7.85648e-24	7.46411e-24	4.30257e-24	6.47047e-24	5.58036e-24	5.28641e-24
0.07899	7.79202e-24	7.41275e-24	4.25862e-24	6.43508e-24	5.54767e-24	5.24171e-24
0.0795	7.72084e-24	7.36262e-24	4.21146e-24	6.39439e-24	5.51719e-24	5.20081e-24
0.08001	7.64598e-24	7.3191e-24	4.17047e-24	6.36214e-24	5.48669e-24	5.15522e-24
0.08053	7.57118e-24	7.27477e-24	4.13024e-24	6.32337e-24	5.45211e-24	5.11206e-24
0.08105	7.4985e-24	7.23269e-24	4.09095e-24	6.28212e-24	5.41535e-24	5.07218e-24
0.08157	7.42448e-24	7.18546e-24	4.05252e-24	6.2479e-24	5.38242e-24	5.02929e-24
0.0821	7.35018e-24	7.13801e-24	4.01596e-24	6.21888e-24	5.33941e-24	4.98356e-24
0.08263	7.27456e-24	7.08982e-24	3.97625e-24	6.1956e-24	5.30632e-24	4.94417e-24
0.08316	7.20161e-24	7.04157e-24	3.94336e-24	6.16205e-24	5.27976e-24	4.90683e-24
0.0837	7.1317e-24	6.99609e-24	3.91133e-24	6.13017e-24	5.24011e-24	4.87115e-24
0.08424	7.05749e-24	6.94844e-24	3.87409e-24	6.0923e-24	5.20868e-24	4.83161e-24
0.08479	6.97755e-24	6.91083e-24	3.83757e-24	6.06376e-24	5.17361e-24	4.79002e-24
0.08533	6.904e-24	6.86425e-24	3.80431e-24	6.03857e-24	5.14586e-24	4.75287e-24
0.08588	6.83471e-24	6.81434e-24	3.77381e-24	6.00741e-24	5.11397e-24	4.71707e-24
0.08644	6.77154e-24	6.76968e-24	3.74184e-24	5.96441e-24	5.08647e-24	4.67535e-24
0.087	6.71197e-24	6.72658e-24	3.7103e-24	5.92886e-24	5.06299e-24	4.63695e-24
0.08756	6.65315e-24	6.68338e-24	3.67595e-24	5.90238e-24	5.04351e-24	4.60803e-24
0.08812	6.60287e-24	6.64057e-24	3.64382e-24	5.87498e-24	5.02374e-24	4.5703e-24
0.08869	6.54208e-24	6.59898e-24	3.61295e-24	5.83653e-24	5.00285e-24	4.53359e-24
0.08927	6.48676e-24	6.56032e-24	3.58833e-24	5.78989e-24	4.98494e-24	4.49853e-24
0.08984	6.43485e-24	6.51767e-24	3.56017e-24	5.75295e-24	4.96268e-24	4.46573e-24
0.09042	6.38516e-24	6.47974e-24	3.53103e-24	5.71397e-24	4.94242e-24	4.43316e-24
0.09101	6.32781e-24	6.44031e-24	3.50603e-24	5.68505e-24	4.91936e-24	4.40012e-24
0.09159	6.27807e-24	6.39798e-24	3.47403e-24	5.65545e-24	4.90599e-24	4.36891e-24
0.09219	6.23012e-24	6.35941e-24	3.45186e-24	5.6329e-24	4.88819e-24	4.33536e-24
0.09278	6.18145e-24	6.3193e-24	3.42766e-24	5.62654e-24	4.87442e-24	4.30314e-24
0.09338	6.13098e-24	6.28478e-24	3.40701e-24	5.60317e-24	4.8579e-24	4.27204e-24
0.09398	6.08571e-24	6.26176e-24	3.37861e-24	5.61514e-24	4.84747e-24	4.2392e-24
0.09459	6.04283e-24	6.23301e-24	3.35604e-24	5.60928e-24	4.83576e-24	4.21391e-24
0.0952	5.99394e-24	6.19979e-24	3.33164e-24	5.60298e-24	4.81641e-24	4.1872e-24
0.09582	5.94469e-24	6.15643e-24	3.31408e-24	5.58684e-24	4.80029e-24	4.16213e-24
0.09643	5.89631e-24	6.11112e-24	3.29886e-24	5.5708e-24	4.78012e-24	4.13983e-24
0.09706	5.84604e-24	6.05251e-24	3.2867e-24	5.54252e-24	4.76211e-24	4.11922e-24
0.09768	5.8039e-24	5.9972e-24	3.27473e-24	5.50503e-24	4.74571e-24	4.10107e-24
0.09831	5.75613e-24	5.94134e-24	3.26368e-24	5.46467e-24	4.73173e-24	4.08058e-24
0.09895	5.71982e-24	5.88529e-24	3.25073e-24	5.42184e-24	4.71914e-24	4.07398e-24
0.09959	5.67902e-24	5.83139e-24	3.23811e-24	5.38613e-24	4.70264e-24	4.06432e-24
0.10041	5.64107e-24	5.7688e-24	3.22913e-24	5.3396e-24	4.68035e-24	4.05016e-24
0.10108	5.60159e-24	5.71383e-24	3.21718e-24	5.27912e-24	4.66296e-24	4.03752e-24
0.10176	5.56296e-24	5.66066e-24	3.20819e-24	5.22209e-24	4.64094e-24	4.02504e-24
0.10244	5.53778e-24	5.60515e-24	3.19356e-24	5.18111e-24	4.6177e-24	4.00913e-24
0.10312	5.49825e-24	5.55575e-24	3.17926e-24	5.13766e-24	4.60286e-24	3.99269e-24
0.10381	5.45059e-24	5.50956e-24	3.15986e-24	5.09974e-24	4.5872e-24	3.97505e-24
0.10451	5.40817e-24	5.4699e-24	3.14042e-24	5.06542e-24	4.56902e-24	3.95583e-24
0.10521	5.36473e-24	5.43866e-24	3.12657e-24	5.05096e-24	4.54966e-24	3.93745e-24
0.10591	5.31814e-24	5.41538e-24	3.10437e-24	5.04496e-24	4.53072e-24	3.91735e-24
0.10662	5.27472e-24	5.3959e-24	3.08403e-24	5.03344e-24	4.51305e-24	3.89368e-24
0.10733	5.23622e-24	5.38058e-24	3.05946e-24	5.04532e-24	4.49685e-24	3.86411e-24
0.10805	5.19328e-24	5.35946e-24	3.0417e-24	5.03671e-24	4.4817e-24	3.84071e-24
0.10877	5.14973e-24	5.33106e-24	3.02349e-24	5.02643e-24	4.46288e-24	3.8182e-24
0.1095	5.10475e-24	5.30055e-24	3.00676e-24	5.01154e-24	4.4423e-24	3.79863e-24
0.11023	5.06301e-24	5.26836e-24	2.98655e-24	4.99913e-24	4.42412e-24	3.78041e-24
0.11097	5.02091e-24	5.23863e-24	2.97098e-24	4.98319e-24	4.4035e-24	3.759e-24
0.11171	4.98349e-24	5.21244e-24	2.95373e-24	4.96672e-24	4.3886e-24	3.73538e-24
0.11246	4.94269e-24	5.18383e-24	2.93809e-24	4.94997e-24	4.37483e-24	3.71632e-24
0.11321	4.90714e-24	5.15647e-24	2.92239e-24	4.93341e-24	4.36025e-24	3.70201e-24
0.11397	4.87465e-24	5.12688e-24	2.9097e-24	4.91617e-24	4.34179e-24	3.68415e-24
0.11473	4.84608e-24	5.09878e-24	2.89446e-24	4.89355e-24	4.32477e-24	3.66825e-24
0.1155	4.81679e-24	5.07366e-24	2.87906e-24	4.86753e-24	4.30918e-24	3.6505e-24
0.11627	4.7895e-24	5.0476e-24	2.86278e-24	4.84233e-24	4.29335e-24	3.63174e-24
0.11705	4.77024e-24	5.02469e-24	2.84895e-24	4.82073e-24	4.2817e-24	3.6155e-24
0.11783	4.73947e-24	5.00062e-24	2.83358e-24	4.80238e-24	4.26872e-24	3.6012e-24
0.11862	4.71516e-24	4.98261e-24	2.81855e-24	4.78511e-24	4.25269e-24	3.58766e-24
0.11941	4.69473e-24	4.96354e-24	2.80845e-24	4.77133e-24	4.23541e-24	3.57204e-24
0.12021	4.67598e-24	4.94272e-24	2.79521e-24	4.75758e-24	4.22056e-24	3.559e-24
0.12101	4.65642e-24	4.92122e-24	2.78058e-24	4.75084e-24	4.21285e-24	3.5445e-24
0.12182	4.63547e-24	4.90056e-24	2.76964e-24	4.73926e-24	4.20522e-24	3.52755e-24
0.12263	4.6175e-24	4.88586e-24	2.75932e-24	4.72421e-24	4.19743e-24	3.51158e-24
0.12346	4.59754e-24	4.87397e-24	2.74953e-24	4.71619e-24	4.18726e-24	3.50259e-24
0.12428	4.57763e-24	4.8571e-24	2.73984e-24	4.70631e-24	4.17653e-24	3.49456e-24
0.12511	4.55383e-24	4.83873e-24	2.73142e-24	4.69691e-24	4.15982e-24	3.48524e-24
0.12595	4.52661e-24	4.82119e-24	2.72446e-24	4.68494e-24	4.14582e-24	3.46884e-24
0.12679	4.50785e-24	4.80878e-24	2.7191e-24	4.67383e-24	4.12886e-24	3.45565e-24
0.12764	4.48225e-24	4.78608e-24	2.71204e-24	4.66979e-24	4.12936e-24	3.44222e-24
0.12849	4.46294e-24	4.76451e-24	2.70553e-24	4.65949e-24	4.125e-24	3.43223e-24
0.12935	4.44991e-24	4.74742e-24	2.69995e-24	4.65356e-24	4.11614e-24	3.42141e-24
0.13022	4.43913e-24	4.73068e-24	2.69405e-24	4.64998e-24	4.10444e-24	3.4147e-24
0.13109	4.41855e-24	4.71605e-24	2.68474e-24	4.6495e-24	4.09404e-24	3.40649e-24
0.13196	4.4049e-24	4.70291e-24	2.67901e-24	4.65242e-24	4.08885e-24	3.39573e-24
0.13285	4.38783e-24	4.68453e-24	2.66908e-24	4.64851e-24	4.07875e-24	3.38694e-24
0.13373	4.37637e-24	4.66701e-24	2.66224e-24	4.64989e-24	4.06851e-24	3.37782e-24
0.13463	4.3621e-24	4.6485e-24	2.65462e-24	4.64844e-24	4.05532e-24	3.37383e-24
0.13553	4.35461e-24	4.63665e-24	2.6471e-24	4.64915e-24	4.04579e-24	3.37005e-24
0.13644	4.3426e-24	4.61963e-24	2.64173e-24	4.65153e-24	4.04187e-24	3.36079e-24
0.13735	4.32598e-24	4.60551e-24	2.62985e-24	4.65254e-24	4.03701e-24	3.35588e-24
0.13827	4.30856e-24	4.59526e-24	2.62432e-24	4.65359e-24	4.03607e-24	3.34698e-24
0.13919	4.29887e-24	4.58654e-24	2.62391e-24	4.64365e-24	4.0298e-24	3.33846e-24
0.14012	4.29523e-24	4.57297e-24	2.62486e-24	4.64036e-24	4.02122e-24	3.33127e-24
0.14106	4.28358e-24	4.56149e-24	2.62396e-24	4.63961e-24	4.01003e-24	3.32433e-24
0.142	4.26622e-24	4.55362e-24	2.62326e-24	4.63168e-24	4.00261e-24	3.31692e-24
0.14295	4.25011e-24	4.54132e-24	2.62477e-24	4.61907e-24	3.99583e-24	3.30763e-24
0.14391	4.23614e-24	4.52778e-24	2.62288e-24	4.61673e-24	3.99432e-24	3.29974e-24
0.14487	4.22988e-24	4.5119e-24	2.61899e-24	4.61472e-24	3.98639e-24	3.29661e-24
0.14584	4.22598e-24	4.49993e-24	2.62137e-24	4.61341e-24	3.98751e-24	3.29137e-24
0.14681	4.22619e-24	4.49073e-24	2.61693e-24	4.61238e-24	3.97394e-24	3.28919e-24
0.14779	4.21988e-24	4.48452e-24	2.61258e-24	4.61921e-24	3.96846e-24	3.28325e-24
0.14878	4.21466e-24	4.474e-24	2.60862e-24	4.63415e-24	3.96021e-24	3.28433e-24
0.14978	4.21056e-24	4.46372e-24	2.60226e-24	4.63629e-24	3.95361e-24	3.28122e-24
0.15078	4.20725e-24	4.4486e-24	2.59839e-24	4.64201e-24	3.94313e-24	3.27966e-24
0.15179	4.20819e-24	4.43111e-24	2.59275e-24	4.641e-24	3.93066e-24	3.27655e-24
0.1528	4.21035e-24	4.41356e-24	2.58759e-24	4.64277e-24	3.92372e-24	3.27934e-24
0.15382	4.20511e-24	4.40234e-24	2.58594e-24	4.64393e-24	3.91689e-24	3.28393e-24
0.15485	4.21287e-24	4.39058e-24	2.58e-24	4.65217e-24	3.91117e-24	3.28525e-24
0.15589	4.21111e-24	4.37729e-24	2.5773e-24	4.66042e-24	3.90781e-24	3.27956e-24
0.15693	4.2057e-24	4.37387e-24	2.57233e-24	4.66526e-24	3.89898e-24	3.27921e-24
0.15798	4.20232e-24	4.36418e-24	2.57474e-24	4.66606e-24	3.89229e-24	3.27881e-24
0.15904	4.21434e-24	4.35592e-24	2.5771e-24	4.67178e-24	3.8871e-24	3.27424e-24
0.1601	4.21458e-24	4.34459e-24	2.5782e-24	4.66883e-24	3.88e-24	3.27532e-24
0.16117	4.21281e-24	4.33948e-24	2.57515e-24	4.67462e-24	3.87687e-24	3.27438e-24
0.16225	4.20657e-24	4.3399e-24	2.57492e-24	4.67816e-24	3.88149e-24	3.27971e-24
0.16333	4.19714e-24	4.33745e-24	2.57676e-24	4.68388e-24	3.88449e-24	3.28025e-24
0.16442	4.18654e-24	4.33001e-24	2.57815e-24	4.69626e-24	3.88229e-24	3.28319e-24
0.16552	4.17711e-24	4.3234e-24	2.57985e-24	4.6969e-24	3.8739e-24	3.2841e-24
0.16663	4.16687e-24	4.31599e-24	2.58157e-24	4.70666e-24	3.86758e-24	3.28061e-24
0.16775	4.15245e-24	4.30132e-24	2.57809e-24	4.71315e-24	3.86115e-24	3.28052e-24
0.16887	4.13707e-24	4.29031e-24	2.58099e-24	4.72514e-24	3.86603e-24	3.27799e-24
0.17	4.1265e-24	4.27175e-24	2.58015e-24	4.72954e-24	3.86088e-24	3.28202e-24
0.17113	4.12105e-24	4.2598e-24	2.57998e-24	4.72255e-24	3.85982e-24	3.28356e-24
0.17228	4.11439e-24	4.24504e-24	2.58229e-24	4.72638e-24	3.86054e-24	3.28265e-24
0.17343	4.10731e-24	4.22955e-24	2.58608e-24	4.72585e-24	3.86623e-24	3.28336e-24
0.17459	4.10318e-24	4.21888e-24	2.58848e-24	4.73647e-24	3.87487e-24	3.28669e-24
0.17576	4.09577e-24	4.20634e-24	2.59059e-24	4.73885e-24	3.87857e-24	3.28877e-24
0.17693	4.10664e-24	4.19602e-24	2.58738e-24	4.74238e-24	3.88359e-24	3.28883e-24
0.17812	4.10321e-24	4.18456e-24	2.58891e-24	4.74908e-24	3.88521e-24	3.28534e-24
0.17931	4.10262e-24	4.1819e-24	2.5929e-24	4.75094e-24	3.88576e-24	3.29018e-24
0.18051	4.11032e-24	4.16891e-24	2.5966e-24	4.76014e-24	3.8849e-24	3.29244e-24
0.18171	4.13111e-24	4.16107e-24	2.59823e-24	4.76911e-24	3.88988e-24	3.29351e-24
0.18293	4.14004e-24	4.15371e-24	2.60246e-24	4.77119e-24	3.89097e-24	3.29987e-24
0.18415	4.15004e-24	4.14907e-24	2.599e-24	4.78154e-24	3.88827e-24	3.3044e-24
0.18538	4.15243e-24	4.14303e-24	2.59714e-24	4.78787e-24	3.88443e-24	3.31231e-24
0.18662	4.1555e-24	4.13388e-24	2.59995e-24	4.79483e-24	3.87912e-24	3.31215e-24
0.18787	4.15744e-24	4.12088e-24	2.60166e-24	4.79594e-24	3.86916e-24	3.31834e-24
0.18912	4.1586e-24	4.10798e-24	2.60567e-24	4.79231e-24	3.8532e-24	3.31685e-24
0.19039	4.16019e-24	4.09529e-24	2.60426e-24	4.78915e-24	3.83999e-24	3.3137e-24
0.19166	4.16137e-24	4.08755e-24	2.60778e-24	4.78994e-24	3.83596e-24	3.31454e-24
0.19295	4.15667e-24	4.08026e-24	2.61014e-24	4.79133e-24	3.83258e-24	3.31599e-24
0.19423	4.15176e-24	4.06809e-24	2.60688e-24	4.78192e-24	3.81678e-24	3.32117e-24
0.19553	4.15153e-24	4.06624e-24	2.60592e-24	4.77817e-24	3.8123e-24	3.32203e-24
0.19684	4.14788e-24	4.06629e-24	2.60739e-24	4.77891e-24	3.80965e-24	3.32357e-24
0.19816	4.13783e-24	4.05915e-24	2.6143e-24	4.77624e-24	3.80456e-24	3.32623e-24
0.19948	4.13287e-24	4.05426e-24	2.61838e-24	4.77783e-24	3.7994e-24	3.32994e-24
0.20082	4.12057e-24	4.04436e-24	2.62152e-24	4.77168e-24	3.79344e-24	3.33431e-24
0.20216	4.12542e-24	4.0336e-24	2.62938e-24	4.77056e-24	3.79274e-24	3.34153e-24
0.20351	4.12174e-24	4.02016e-24	2.63535e-24	4.7839e-24	3.7881e-24	3.34633e-24
0.20487	4.11829e-24	4.00526e-24	2.64047e-24	4.78505e-24	3.78264e-24	3.35302e-24
0.20624	4.12432e-24	3.99048e-24	2.64773e-24	4.78622e-24	3.78042e-24	3.35721e-24
0.20762	4.12673e-24	3.97677e-24	2.65325e-24	4.78991e-24	3.78625e-24	3.35876e-24
0.20901	4.12166e-24	3.96089e-24	2.6574e-24	4.79368e-24	3.78778e-24	3.36229e-24
0.21041	4.1123e-24	3.94328e-24	2.65983e-24	4.79741e-24	3.7911e-24	3.37219e-24
0.21181	4.10724e-24	3.92251e-24	2.66572e-24	4.79879e-24	3.79793e-24	3.37813e-24
0.21323	4.10231e-24	3.90498e-24	2.67278e-24	4.80278e-24	3.80824e-24	3.38143e-24
0.21466	4.10317e-24	3.88806e-24	2.67598e-24	4.79905e-24	3.808e-24	3.38519e-24
0.21609	4.09854e-24	3.87685e-24	2.67612e-24	4.79602e-24	3.80352e-24	3.38407e-24
0.21754	4.10076e-24	3.86229e-24	2.67335e-24	4.79487e-24	3.80932e-24	3.3858e-24
0.21899	4.09965e-24	3.85175e-24	2.67265e-24	4.80735e-24	3.82164e-24	3.37952e-24
0.22046	4.09846e-24	3.83732e-24	2.66838e-24	4.80438e-24	3.82104e-24	3.38367e-24
0.22193	4.10584e-24	3.82912e-24	2.66279e-24	4.8026e-24	3.81426e-24	3.38146e-24
0.22341	4.10567e-24	3.82611e-24	2.66481e-24	4.79963e-24	3.81368e-24	3.37357e-24
0.22491	4.11028e-24	3.82128e-24	2.66637e-24	4.79598e-24	3.81175e-24	3.36937e-24
0.22641	4.10648e-24	3.8099e-24	2.67093e-24	4.78979e-24	3.80623e-24	3.36459e-24
0.22792	4.1095e-24	3.80558e-24	2.67667e-24	4.79464e-24	3.79807e-24	3.36224e-24
0.22945	4.112e-24	3.79141e-24	2.68257e-24	4.79834e-24	3.7944e-24	3.3619e-24
0.23098	4.11785e-24	3.772e-24	2.68498e-24	4.79013e-24	3.78608e-24	3.36151e-24
0.23253	4.1165e-24	3.76117e-24	2.68513e-24	4.79505e-24	3.77684e-24	3.35917e-24
0.23408	4.11931e-24	3.74716e-24	2.69188e-24	4.78518e-24	3.77404e-24	3.36091e-24
0.23565	4.12153e-24	3.74139e-24	2.69948e-24	4.78014e-24	3.77834e-24	3.36272e-24
0.23722	4.11458e-24	3.72178e-24	2.7e-24	4.7802e-24	3.77729e-24	3.36711e-24
0.23881	4.10137e-24	3.70895e-24	2.70474e-24	4.77109e-24	3.78283e-24	3.37508e-24
0.24041	4.09327e-24	3.69991e-24	2.71282e-24	4.76445e-24	3.78174e-24	3.38501e-24
0.24202	4.08426e-24	3.6907e-24	2.71615e-24	4.75955e-24	3.77771e-24	3.38497e-24
0.24363	4.06816e-24	3.68658e-24	2.71427e-24	4.75777e-24	3.77641e-24	3.38817e-24
0.24526	4.06161e-24	3.68352e-24	2.71289e-24	4.75104e-24	3.77474e-24	3.38689e-24
0.2469	4.05338e-24	3.68247e-24	2.71091e-24	4.75657e-24	3.77588e-24	3.39156e-24
0.24855	4.05474e-24	3.68272e-24	2.70943e-24	4.76433e-24	3.7782e-24	3.39743e-24
0.25022	4.05494e-24	3.68106e-24	2.7081e-24	4.77308e-24	3.77858e-24	3.40168e-24
0.25189	4.05338e-24	3.68104e-24	2.70213e-24	4.77688e-24	3.77495e-24	3.40758e-24
0.25357	4.0484e-24	3.68976e-24	2.70406e-24	4.77989e-24	3.77629e-24	3.40498e-24
0.25527	4.03871e-24	3.69554e-24	2.70757e-24	4.78492e-24	3.7767e-24	3.40189e-24
0.25698	4.04525e-24	3.69956e-24	2.71251e-24	4.79238e-24	3.77467e-24	3.39877e-24
0.25869	4.04002e-24	3.69546e-24	2.72032e-24	4.79269e-24	3.77211e-24	3.40103e-24
0.26042	4.03826e-24	3.68872e-24	2.72894e-24	4.80214e-24	3.77235e-24	3.40627e-24
0.26216	4.03898e-24	3.67559e-24	2.73516e-24	4.80407e-24	3.78091e-24	3.40681e-24
0.26392	4.03724e-24	3.65957e-24	2.73662e-24	4.80056e-24	3.78086e-24	3.40537e-24
0.26568	4.04123e-24	3.64663e-24	2.73745e-24	4.80523e-24	3.78078e-24	3.41098e-24
0.26746	4.04496e-24	3.63044e-24	2.74321e-24	4.8014e-24	3.78289e-24	3.41281e-24
0.26925	4.04065e-24	3.6137e-24	2.7462e-24	4.79568e-24	3.78156e-24	3.41419e-24
0.27105	4.04288e-24	3.58993e-24	2.74857e-24	4.77714e-24	3.77594e-24	3.41863e-24
0.27286	4.04093e-24	3.57672e-24	2.76274e-24	4.76885e-24	3.77271e-24	3.41684e-24
0.27469	4.03231e-24	3.56153e-24	2.77121e-24	4.74794e-24	3.758e-24	3.41654e-24
0.27652	4.0224e-24	3.54452e-24	2.7746e-24	4.73434e-24	3.75308e-24	3.4128e-24
0.27837	4.01679e-24	3.52519e-24	2.77791e-24	4.71369e-24	3.75348e-24	3.41745e-24
0.28023	4.01488e-24	3.49856e-24	2.78263e-24	4.69883e-24	3.75809e-24	3.42188e-24
0.28211	4.00903e-24	3.48352e-24	2.78393e-24	4.6948e-24	3.76052e-24	3.42599e-24
0.28399	4.01027e-24	3.4704e-24	2.78457e-24	4.68692e-24	3.75123e-24	3.42749e-24
0.28589	4.01712e-24	3.46501e-24	2.79062e-24	4.68034e-24	3.75639e-24	3.43506e-24
0.2878	4.01604e-24	3.46599e-24	2.79125e-24	4.67656e-24	3.76133e-24	3.43072e-24
0.28973	4.01272e-24	3.46488e-24	2.7968e-24	4.68455e-24	3.76396e-24	3.4276e-24
0.29167	4.01869e-24	3.46836e-24	2.80161e-24	4.68845e-24	3.76383e-24	3.43141e-24
0.29362	4.02725e-24	3.47464e-24	2.80767e-24	4.68668e-24	3.76509e-24	3.43945e-24
0.29558	4.02635e-24	3.48089e-24	2.81009e-24	4.68897e-24	3.76834e-24	3.45152e-24
0.29756	4.03703e-24	3.49071e-24	2.81606e-24	4.70036e-24	3.76393e-24	3.45057e-24
0.29955	4.05045e-24	3.49886e-24	2.81895e-24	4.70895e-24	3.76081e-24	3.44997e-24
0.30155	4.0522e-24	3.50447e-24	2.81759e-24	4.7126e-24	3.74536e-24	3.45091e-24
0.30356	4.06341e-24	3.52006e-24	2.81574e-24	4.7168e-24	3.73894e-24	3.45154e-24
0.30559	4.06339e-24	3.53371e-24	2.81719e-24	4.72833e-24	3.73326e-24	3.4485e-24
0.30764	4.0569e-24	3.55054e-24	2.814e-24	4.73177e-24	3.73005e-24	3.44987e-24
0.3097	4.06438e-24	3.56513e-24	2.81971e-24	4.72124e-24	3.72327e-24	3.45206e-24
0.31177	4.05276e-24	3.58084e-24	2.82443e-24	4.72339e-24	3.71329e-24	3.44838e-24
0.31385	4.04224e-24	3.59496e-24	2.82406e-24	4.71335e-24	3.70673e-24	3.45489e-24
0.31595	4.03852e-24	3.59483e-24	2.82143e-24	4.71162e-24	3.70794e-24	3.4563e-24
0.31806	4.03263e-24	3.59798e-24	2.82358e-24	4.70533e-24	3.71508e-24	3.4576e-24
0.32019	4.02355e-24	3.60441e-24	2.82526e-24	4.70409e-24	3.71945e-24	3.45511e-24
0.32233	4.02406e-24	3.61495e-24	2.82699e-24	4.70785e-24	3.72059e-24	3.44348e-24
0.32449	4.03133e-24	3.61718e-24	2.83493e-24	4.69568e-24	3.72065e-24	3.43673e-24
0.32665	4.03605e-24	3.63349e-24	2.84571e-24	4.69215e-24	3.72548e-24	3.44054e-24
0.32884	4.03737e-24	3.64582e-24	2.85235e-24	4.68711e-24	3.72569e-24	3.44482e-24
0.33104	4.03767e-24	3.65438e-24	2.8537e-24	4.69226e-24	3.72472e-24	3.45045e-24
0.33325	4.05093e-24	3.66411e-24	2.86456e-24	4.68124e-24	3.73e-24	3.45555e-24
0.33548	4.05492e-24	3.66411e-24	2.87467e-24	4.69391e-24	3.72162e-24	3.44903e-24
0.33772	4.06242e-24	3.67209e-24	2.8893e-24	4.69692e-24	3.72485e-24	3.45222e-24
0.33998	4.07637e-24	3.67629e-24	2.8982e-24	4.69586e-24	3.72256e-24	3.44273e-24
0.34225	4.08344e-24	3.6767e-24	2.96315e-24	4.70691e-24	3.72507e-24	3.44429e-24
0.34454	4.08663e-24	3.68439e-24	2.9341e-24	4.7071e-24	3.73257e-24	3.43773e-24
0.34685	4.08342e-24	3.68484e-24	2.90744e-24	4.70815e-24	3.7472e-24	3.4332e-24
0.34917	4.07345e-24	3.68606e-24	2.8895e-24	4.72106e-24	3.75007e-24	3.43005e-24
0.3515	4.06925e-24	3.68699e-24	2.87125e-24	4.72002e-24	3.75833e-24	3.42219e-24
0.35385	4.06761e-24	3.67797e-24	2.8576e-24	4.72552e-24	3.76331e-24	3.42004e-24
0.35622	4.05583e-24	3.66932e-24	2.84476e-24	4.73082e-24	3.76646e-24	3.41848e-24
0.3586	4.05637e-24	3.65985e-24	2.84291e-24	4.72801e-24	3.77928e-24	3.41848e-24
0.361	4.05219e-24	3.64461e-24	2.83251e-24	4.73751e-24	3.78975e-24	3.4088e-24
0.36341	4.0503e-24	3.63508e-24	2.84202e-24	4.744e-24	3.80176e-24	3.41303e-24
0.36584	4.04634e-24	3.62088e-24	2.85035e-24	4.74365e-24	3.80578e-24	3.41212e-24
0.36829	4.05078e-24	3.60203e-24	2.86164e-24	4.73924e-24	3.81168e-24	3.40842e-24
0.37075	4.06061e-24	3.58612e-24	2.87973e-24	4.73191e-24	3.82059e-24	3.41232e-24
0.37323	4.07873e-24	3.57668e-24	2.90233e-24	4.73927e-24	3.82981e-24	3.42371e-24
0.37573	4.08927e-24	3.56197e-24	2.9158e-24	4.73121e-24	3.83348e-24	3.423e-24
0.37824	4.09876e-24	3.54032e-24	2.93027e-24	4.7303e-24	3.83563e-24	3.40964e-24
0.38077	4.09632e-24	3.51697e-24	2.94006e-24	4.71034e-24	3.82466e-24	3.37957e-24
0.38331	4.09749e-24	3.49494e-24	2.95629e-24	4.70813e-24	3.81707e-24	3.3595e-24
0.38588	4.10943e-24	3.48378e-24	2.97459e-24	4.68895e-24	3.8246e-24	3.3494e-24
0.38846	4.10053e-24	3.46196e-24	2.97929e-24	4.66413e-24	3.80477e-24	3.31519e-24
0.39105	4.0796e-24	3.44277e-24	2.98746e-24	4.63832e-24	3.78194e-24	3.2826e-24
0.39367	4.04918e-24	3.41639e-24	2.89845e-24	4.59353e-24	3.75797e-24	3.24385e-24
0.3963	4.0125e-24	3.38998e-24	2.84522e-24	4.55122e-24	3.72739e-24	3.19794e-24
0.39895	3.95922e-24	3.36466e-24	2.80535e-24	4.49588e-24	3.67655e-24	3.15186e-24
0.40162	3.90262e-24	3.3453e-24	2.76004e-24	4.43309e-24	3.62493e-24	3.1078e-24
0.40431	3.84147e-24	3.31584e-24	2.72389e-24	4.38089e-24	3.56765e-24	3.06785e-24
0.40701	3.77222e-24	3.29621e-24	2.69604e-24	4.31326e-24	3.51856e-24	3.01867e-24
0.40973	3.69775e-24	3.29163e-24	2.66379e-24	4.25555e-24	3.46465e-24	2.97717e-24
0.41247	3.63714e-24	3.2796e-24	2.63598e-24	4.21141e-24	3.4113e-24	2.93426e-24
0.41523	3.57263e-24	3.26702e-24	2.6398e-24	4.14328e-24	3.3597e-24	2.90627e-24
0.41801	3.52838e-24	3.2691e-24	2.63964e-24	4.09289e-24	3.32379e-24	2.88191e-24
0.4208	3.49673e-24	3.28471e-24	2.65269e-24	4.05088e-24	3.28607e-24	2.85577e-24
0.42361	3.46761e-24	3.29266e-24	2.67789e-24	4.01677e-24	3.25521e-24	2.82367e-24
0.42645	3.43065e-24	3.30474e-24	2.69546e-24	3.98697e-24	3.22133e-24	2.79239e-24
0.4293	3.39515e-24	3.31825e-24	2.71721e-24	3.94931e-24	3.18951e-24	2.76651e-24
0.43217	3.38395e-24	3.34003e-24	2.74536e-24	3.93425e-24	3.16695e-24	2.73767e-24
0.43506	3.37291e-24	3.35295e-24	2.77018e-24	3.90389e-24	3.13924e-24	2.7163e-24
0.43797	3.37397e-24	3.37904e-24	2.80764e-24	3.89164e-24	3.13803e-24	2.70023e-24
0.4409	3.36755e-24	3.39792e-24	2.84149e-24	3.88511e-24	3.15537e-24	2.68027e-24
0.44384	3.34479e-24	3.41723e-24	2.86063e-24	3.86387e-24	3.15208e-24	2.65515e-24
0.44681	3.33275e-24	3.43056e-24	2.86651e-24	3.84358e-24	3.14928e-24	2.63347e-24
0.4498	3.35146e-24	3.43757e-24	2.86467e-24	3.83612e-24	3.14995e-24	2.60521e-24
0.45281	3.35084e-24	3.44718e-24	2.85688e-24	3.82919e-24	3.14597e-24	2.57903e-24
0.45583	3.33825e-24	3.45127e-24	2.86676e-24	3.83326e-24	3.13201e-24	2.5618e-24
0.45888	3.31986e-24	3.44771e-24	2.86816e-24	3.82984e-24	3.12646e-24	2.54548e-24
0.46195	3.31291e-24	3.44361e-24	2.87101e-24	3.82091e-24	3.11953e-24	2.509e-24
0.46504	3.30486e-24	3.44945e-24	2.8722e-24	3.77068e-24	3.11604e-24	2.46967e-24
0.46815	3.29121e-24	3.44791e-24	2.87348e-24	3.75503e-24	3.08963e-24	2.4463e-24
0.47128	3.29569e-24	3.42895e-24	2.87479e-24	3.72115e-24	3.07862e-24	2.42821e-24
0.47443	3.2746e-24	3.42376e-24	2.88478e-24	3.68428e-24	3.05763e-24	2.40985e-24
0.47761	3.27702e-24	3.42826e-24	2.88715e-24	3.67599e-24	3.03741e-24	2.39722e-24
0.4808	3.25992e-24	3.41959e-24	2.89744e-24	3.64625e-24	3.00609e-24	2.36026e-24
0.48401	3.23643e-24	3.39237e-24	2.89528e-24	3.61859e-24	2.96204e-24	2.32126e-24
0.48725	3.22008e-24	3.3698e-24	2.89408e-24	3.58235e-24	2.92601e-24	2.27802e-24
0.49051	3.20385e-24	3.34318e-24	2.88701e-24	3.54229e-24	2.88864e-24	2.24835e-24
0.49379	3.19037e-24	3.33395e-24	2.87286e-24	3.51475e-24	2.84705e-24	2.21514e-24
0.49709	3.1724e-24	3.30737e-24	2.87086e-24	3.47748e-24	2.81015e-24	2.19636e-24
0.50041	3.12286e-24	3.29179e-24	2.87569e-24	3.44009e-24	2.79621e-24	2.16421e-24
0.50376	3.0945e-24	3.26524e-24	2.88143e-24	3.41057e-24	2.78231e-24	2.13699e-24
0.50713	3.04712e-24	3.24531e-24	2.87094e-24	3.35896e-24	2.73088e-24	2.10413e-24
0.51052	3.0274e-24	3.22937e-24	2.85377e-24	3.30993e-24	2.69827e-24	2.06851e-24
0.51393	3.01342e-24	3.21013e-24	2.84651e-24	3.29601e-24	2.67731e-24	2.03479e-24
0.51737	2.96882e-24	3.1897e-24	2.83934e-24	3.2683e-24	2.6564e-24	2.0138e-24
0.52083	2.93747e-24	3.16723e-24	2.83674e-24	3.24326e-24	2.6495e-24	1.98107e-24
0.52431	2.89481e-24	3.12388e-24	2.84958e-24	3.1602e-24	2.62407e-24	1.93599e-24
0.52782	2.86822e-24	3.09985e-24	2.8506e-24	3.09161e-24	2.58684e-24	1.87337e-24
0.53135	2.82555e-24	3.05875e-24	2.84787e-24	3.02682e-24	2.5653e-24	1.83337e-24
0.5349	2.77802e-24	3.01168e-24	2.84387e-24	2.99158e-24	2.53362e-24	1.81392e-24
0.53848	2.74262e-24	2.9654e-24	2.84371e-24	2.9153e-24	2.51956e-24	1.78003e-24
0.54208	2.70015e-24	2.92839e-24	2.83527e-24	2.88436e-24	2.48555e-24	1.73254e-24
0.5457	2.65581e-24	2.87737e-24	2.83598e-24	2.83944e-24	2.46018e-24	1.70002e-24
0.54935	2.60862e-24	2.81667e-24	2.83005e-24	2.76922e-24	2.44255e-24	1.66417e-24
0.55302	2.56443e-24	2.7537e-24	2.81526e-24	2.70474e-24	2.40398e-24	1.62098e-24
0.55672	2.4997e-24	2.70581e-24	2.81084e-24	2.61522e-24	2.3616e-24	1.55814e-24
0.56045	2.44226e-24	2.65039e-24	2.79548e-24	2.54462e-24	2.31909e-24	1.51059e-24
0.56419	2.37762e-24	2.60769e-24	2.79211e-24	2.47636e-24	2.29245e-24	1.46053e-24
0.56797	2.31859e-24	2.5293e-24	2.79428e-24	2.39192e-24	2.24926e-24	1.41076e-24
0.57176	2.25073e-24	2.46685e-24	2.78503e-24	2.30864e-24	2.19585e-24	1.33506e-24
0.57559	2.20493e-24	2.38626e-24	2.77552e-24	2.24257e-24	2.13098e-24	1.26794e-24
0.57944	2.15392e-24	2.29411e-24	2.77498e-24	2.15568e-24	2.08126e-24	1.18165e-24
0.58331	2.09142e-24	2.1935e-24	2.75055e-24	2.07703e-24	2.04328e-24	1.11261e-24
0.58721	2.03504e-24	2.03969e-24	2.74341e-24	2.01296e-24	2.01046e-24	1.04595e-24
0.59114	1.98291e-24	1.86511e-24	2.71521e-24	1.90191e-24	1.98853e-24	9.78237e-25
0.59509	1.9653e-24	1.67516e-24	2.68877e-24	1.80271e-24	1.9459e-24	9.07686e-25
0.59907	1.91715e-24	1.44112e-24	2.65672e-24	1.65968e-24	1.906e-24	8.321e-25
0.60308	1.88246e-24	1.21053e-24	2.60622e-24	1.53698e-24	1.88539e-24	7.71868e-25
0.60711	1.85537e-24	9.32385e-25	2.56753e-24	1.42026e-24	1.87929e-24	7.31167e-25
0.61117	1.83972e-24	6.14075e-25	2.54082e-24	1.31022e-24	1.87689e-24	6.75705e-25
0.61526	1.80241e-24	2.35161e-25	2.49646e-24	1.19974e-24	1.90933e-24	6.17937e-25
0.61937	1.79654e-24	-2.06064e-25	2.4449e-24	1.15998e-24	1.95083e-24	5.80178e-25
0.62351	1.75502e-24	-6.89128e-25	2.4167e-24	1.03447e-24	2.01839e-24	5.45232e-25
0.62768	1.6957e-24	-1.28506e-24	2.3722e-24	9.26034e-25	2.08741e-24	4.81109e-25
0.63188	1.63199e-24	-1.99536e-24	2.35666e-24	8.42824e-25	2.16331e-24	4.62297e-25
0.6361	1.56304e-24	-2.83165e-24	2.3383e-24	7.60034e-25	2.29607e-24	4.201e-25
0.64036	1.51051e-24	-3.79552e-24	2.34069e-24	6.83093e-25	2.44722e-24	3.24527e-25
0.64464	1.41774e-24	-4.84833e-24	2.3694e-24	5.63927e-25	2.64861e-24	2.62071e-25
0.64895	1.29807e-24	-5.89963e-24	2.39121e-24	4.90982e-25	2.81113e-24	1.91398e-25
0.65329	1.23421e-24	-6.92413e-24	2.39209e-24	3.67062e-25	2.98524e-24	7.35695e-26
0.65766	1.14833e-24	-7.94789e-24	2.36651e-24	2.15426e-25	3.12169e-24	5.08689e-26
0.66205	1.01047e-24	-8.88326e-24	2.34103e-24	7.70591e-26	3.28735e-24	-6.3229e-26
0.66648	7.8511e-25	-1.10101e-23	2.34835e-24	-1.00072e-25	3.49472e-24	-1.4967e-25
0.67094	6.43896e-25	-1.25931e-23	2.36844e-24	-1.44731e-25	3.79037e-24	-2.31092e-25
0.67542	6.01328e-25	-1.3621e-23	2.32162e-24	-3.21327e-25	4.03283e-24	-2.95629e-25
0.67994	3.88803e-25	-1.41297e-23	2.19199e-24	-9.66138e-25	4.02701e-24	-4.69426e-25
0.68449	-4.59776e-25	-1.40286e-23	1.74893e-24	-1.85362e-24	3.64013e-24	-1.14593e-24
0.68906	-1.47583e-24	-1.36321e-23	1.20924e-24	-2.89846e-24	3.12328e-24	-1.95847e-24
0.69367	-2.65934e-24	-1.29403e-23	5.7292e-25	-4.10067e-24	2.47648e-24	-2.90706e-24
0.69831	-4.01034e-24	-1.1953e-23	-1.60023e-25	-5.46023e-24	1.69971e-24	-3.99168e-24
0.70298	-5.5288e-24	-1.06703e-23	-9.89593e-25	-6.97716e-24	7.92989e-25	-5.21235e-24
0.70768	-7.21473e-24	-9.0923e-24	-1.91579e-24	-8.65145e-24	-2.43694e-25	-6.56907e-24
0.71241	-9.06813e-24	-7.21887e-24	-2.93861e-24	-1.04831e-23	-1.41034e-24	-8.06182e-24
0.71718	-1.1089e-23	-5.05006e-24	-4.05806e-24	-1.24721e-23	-2.70694e-24	-9.69062e-24
0.72197	-1.32773e-23	-2.58586e-24	-5.27414e-24	-1.46185e-23	-4.1335e-24	-1.14555e-23
0.7268	-1.56332e-23	1.73735e-25	-6.58684e-24	-1.69222e-23	-5.69002e-24	-1.33563e-23
