# Supplementary material for: Auxiliary sequential deposition enables 19%-efficiency organic solar cells processed from halogen-free solvents
Source: Nat Commun. 2023 Oct 31;14:6964. doi: 10.1038/s41467-023-41978-0 (PMC10618449; doi:10.1038/s41467-023-41978-0)
Supplement: Supplementary file 4 — Source Data [file 41467_2023_41978_MOESM4_ESM.zip › Source data/Source data_Supplementary Figure 10.xlsx]

## Sheet: Tabelle1
Voltage	Current density
V	mA/cm^2
	D18CL:L8-BO ASD processed in air	D18CL:L8-BO-X ASD processed in air
-0.5	-24.5044	-25.2912
-0.49	-24.5174	-25.283
-0.48	-24.5221	-25.2527
-0.47	-24.5176	-25.2075
-0.46	-24.5006	-25.1981
-0.45	-24.5292	-25.1735
-0.44	-24.5129	-25.217
-0.43	-24.5174	-25.2205
-0.42	-24.4934	-25.2411
-0.41	-24.4736	-25.2445
-0.4	-24.5011	-25.2269
-0.39	-24.4799	-25.2515
-0.38	-24.4739	-25.2289
-0.37	-24.4483	-25.2286
-0.36	-24.4466	-25.2324
-0.35	-24.4681	-25.2216
-0.34	-24.4686	-25.2351
-0.33	-24.4871	-25.2076
-0.32	-24.4698	-25.2372
-0.31	-24.5004	-25.2012
-0.3	-24.4794	-25.2143
-0.29	-24.4845	-25.2186
-0.28	-24.4286	-25.1839
-0.27	-24.4016	-25.1878
-0.26	-24.4173	-25.1577
-0.25	-24.4143	-25.1536
-0.24	-24.4271	-25.1572
-0.23	-24.4392	-25.1645
-0.22	-24.462	-25.1745
-0.21	-24.45	-25.1732
-0.2	-24.4453	-25.1957
-0.19	-24.4589	-25.1727
-0.18	-24.4207	-25.1877
-0.17	-24.4152	-25.1735
-0.16	-24.3864	-25.1369
-0.15	-24.3908	-25.1559
-0.14	-24.3852	-25.1305
-0.13	-24.3856	-25.1462
-0.12	-24.4149	-25.1192
-0.11	-24.4151	-25.1062
-0.1	-24.4374	-25.1013
-0.09	-24.4044	-25.0838
-0.08	-24.428	-25.1024
-0.07	-24.4192	-25.1003
-0.06	-24.3986	-25.119
-0.05	-24.4125	-25.1267
-0.04	-24.3866	-25.125
-0.03	-24.4039	-25.1359
-0.02	-24.3849	-25.0974
-0.01	-24.3899	-25.1002
0	-24.3718	-25.0761
0.01	-24.3689	-25.0674
0.02	-24.3936	-25.0708
0.03	-24.3851	-25.0466
0.04	-24.4086	-25.0448
0.05	-24.3747	-25.0548
0.06	-24.3681	-25.073
0.07	-24.3755	-25.0378
0.08	-24.3585	-25.0219
0.09	-24.3536	-25.0293
0.1	-24.3312	-24.9899
0.11	-24.3112	-25.0129
0.12	-24.3005	-24.9967
0.13	-24.297	-24.9845
0.14	-24.2998	-24.9739
0.15	-24.2916	-24.9416
0.16	-24.2998	-24.9548
0.17	-24.2927	-24.9459
0.18	-24.3001	-24.9841
0.19	-24.2904	-24.999
0.2	-24.2651	-25.0041
0.21	-24.275	-25.0007
0.22	-24.2541	-24.9644
0.23	-24.2653	-24.9514
0.24	-24.2514	-24.9197
0.25	-24.2481	-24.9174
0.26	-24.2451	-24.9218
0.27	-24.2325	-24.9073
0.28	-24.2456	-24.9162
0.29	-24.211	-24.9055
0.3	-24.2323	-24.9361
0.31	-24.2325	-24.9091
0.32	-24.2135	-24.8972
0.33	-24.1827	-24.9016
0.34	-24.1357	-24.871
0.35	-24.1301	-24.8777
0.36	-24.1174	-24.8617
0.37	-24.1209	-24.8568
0.38	-24.092	-24.8406
0.39	-24.0886	-24.8046
0.4	-24.1022	-24.8144
0.41	-24.1065	-24.794
0.42	-24.1115	-24.7854
0.43	-24.0595	-24.7754
0.44	-24.0429	-24.7556
0.45	-24.0147	-24.7567
0.46	-23.9928	-24.7168
0.47	-23.9939	-24.7325
0.48	-23.9947	-24.6784
0.49	-24.005	-24.6662
0.5	-23.9576	-24.6455
0.51	-23.9743	-24.6025
0.52	-23.9481	-24.6184
0.53	-23.8867	-24.5804
0.54	-23.8649	-24.5602
0.55	-23.7901	-24.5346
0.56	-23.7614	-24.4914
0.57	-23.7225	-24.4889
0.58	-23.6894	-24.4466
0.59	-23.6637	-24.4434
0.6	-23.621	-24.3986
0.61	-23.605	-24.3681
0.62	-23.5288	-24.3341
0.63	-23.4769	-24.2871
0.64	-23.4114	-24.2436
0.65	-23.3246	-24.1454
0.66	-23.2296	-24.0925
0.67	-23.1337	-24.0219
0.68	-23.0335	-23.9449
0.69	-22.9138	-23.8643
0.7	-22.8068	-23.7511
0.71	-22.6577	-23.6441
0.72	-22.4415	-23.4756
0.73	-22.215	-23.291
0.74	-21.9164	-23.0613
0.75	-21.5792	-22.7544
0.76	-21.1782	-22.4158
0.77	-20.7095	-21.9749
0.78	-20.1804	-21.4467
0.79	-19.5288	-20.7881
0.8	-18.7956	-19.9567
0.81	-17.9026	-18.9492
0.82	-16.8504	-17.6799
0.83	-15.5841	-16.1278
0.84	-14.058	-14.1753
0.85	-12.2955	-11.8014
0.86	-10.1841	-8.92914
0.87	-7.72288	-5.4458
0.88	-4.85417	-1.34021
0.89	-1.53794	3.42163
0.9	2.22535	8.94151
0.91	6.59229	15.2077
0.92	11.46	22.2219
0.93	16.8991	29.9705
0.94	22.8806	38.41
0.95	29.4441	47.5473
0.96	36.5536	57.3356
0.97	44.1869	67.721
0.98	52.2952	78.6229
0.99	60.9045	90.0709
1	69.9722	101.998
