# Supplementary material for: Auxiliary sequential deposition enables 19%-efficiency organic solar cells processed from halogen-free solvents
Source: Nat Commun. 2023 Oct 31;14:6964. doi: 10.1038/s41467-023-41978-0 (PMC10618449; doi:10.1038/s41467-023-41978-0)
Supplement: Supplementary file 4 — Source Data [file 41467_2023_41978_MOESM4_ESM.zip › Source data/Source data_Supplementary Figure 11.xlsx]

## Sheet: Tabelle1
Voltage	Current density
V	mA/cm^2
	D18CL:L8-BO ASD 1cm2	D18CL:L8-BO-X ASD 1cm2
-0.5	-25.4024	-26.5757
-0.49	-25.4171	-26.5781
-0.48	-25.4549	-26.5009
-0.47	-25.4733	-26.4975
-0.46	-25.4702	-26.4304
-0.45	-25.5005	-26.4676
-0.44	-25.4809	-26.4627
-0.43	-25.4982	-26.5087
-0.42	-25.4843	-26.5546
-0.41	-25.4726	-26.5092
-0.4	-25.4483	-26.5683
-0.39	-25.4296	-26.5302
-0.38	-25.4497	-26.495
-0.37	-25.4468	-26.4715
-0.36	-25.46	-26.4653
-0.35	-25.4604	-26.465
-0.34	-25.4755	-26.4691
-0.33	-25.49	-26.511
-0.32	-25.4713	-26.5225
-0.31	-25.4751	-26.4918
-0.3	-25.4382	-26.4757
-0.29	-25.4403	-26.4742
-0.28	-25.4436	-26.4931
-0.27	-25.459	-26.4655
-0.26	-25.4695	-26.4641
-0.25	-25.4619	-26.4322
-0.24	-25.489	-26.4047
-0.23	-25.4817	-26.4676
-0.22	-25.4996	-26.4198
-0.21	-25.4896	-26.4639
-0.2	-25.4892	-26.4629
-0.19	-25.4965	-26.4634
-0.18	-25.4799	-26.5106
-0.17	-25.4853	-26.434
-0.16	-25.4472	-26.4581
-0.15	-25.4532	-26.4283
-0.14	-25.4432	-26.4409
-0.13	-25.4595	-26.417
-0.12	-25.4672	-26.402
-0.11	-25.4522	-26.4266
-0.1	-25.4708	-26.3972
-0.09	-25.4555	-26.3971
-0.08	-25.432	-26.3839
-0.07	-25.4157	-26.4133
-0.06	-25.4155	-26.3682
-0.05	-25.4268	-26.3641
-0.04	-25.4209	-26.3778
-0.03	-25.4569	-26.3666
-0.02	-25.435	-26.3703
-0.01	-25.4527	-26.3535
0	-25.4605	-26.328
0.01	-25.4496	-26.3042
0.02	-25.4355	-26.2896
0.03	-25.3942	-26.3192
0.04	-25.3765	-26.3184
0.05	-25.3788	-26.3414
0.06	-25.4066	-26.3354
0.07	-25.4303	-26.2974
0.08	-25.4291	-26.298
0.09	-25.4562	-26.296
0.1	-25.44	-26.3151
0.11	-25.4639	-26.308
0.12	-25.4246	-26.2778
0.13	-25.4241	-26.2937
0.14	-25.4305	-26.2835
0.15	-25.4173	-26.3137
0.16	-25.4511	-26.3059
0.17	-25.4338	-26.2927
0.18	-25.4475	-26.3184
0.19	-25.4531	-26.2544
0.2	-25.4707	-26.2887
0.21	-25.473	-26.3146
0.22	-25.4439	-26.3011
0.23	-25.4495	-26.3104
0.24	-25.4153	-26.2713
0.25	-25.4378	-26.3251
0.26	-25.4312	-26.2782
0.27	-25.4369	-26.3125
0.28	-25.4468	-26.2879
0.29	-25.425	-26.2743
0.3	-25.454	-26.2974
0.31	-25.4267	-26.2479
0.32	-25.4175	-26.2576
0.33	-25.3843	-26.2021
0.34	-25.3626	-26.1679
0.35	-25.3591	-26.1962
0.36	-25.3321	-26.1942
0.37	-25.3654	-26.2069
0.38	-25.3613	-26.2117
0.39	-25.3485	-26.2419
0.4	-25.3459	-26.2115
0.41	-25.3126	-26.1837
0.42	-25.3107	-26.2013
0.43	-25.2658	-26.1168
0.44	-25.2484	-26.0731
0.45	-25.2018	-26.0308
0.46	-25.1784	-26.0326
0.47	-25.1681	-26.0177
0.48	-25.1521	-26.0108
0.49	-25.1609	-26.0112
0.5	-25.1246	-26.0103
0.51	-25.1063	-25.9858
0.52	-25.0774	-25.9393
0.53	-25.0199	-25.9305
0.54	-24.9867	-25.8605
0.55	-24.8937	-25.7713
0.56	-24.8188	-25.6755
0.57	-24.7152	-25.573
0.58	-24.5962	-25.4784
0.59	-24.452	-25.3398
0.6	-24.2103	-25.1081
0.61	-23.959	-24.8533
0.62	-23.6509	-24.5469
0.63	-23.3273	-24.1696
0.64	-22.9517	-23.7738
0.65	-22.531	-23.3374
0.66	-22.0764	-22.8275
0.67	-21.5707	-22.2973
0.68	-21.0481	-21.7616
0.69	-20.4701	-21.1126
0.7	-19.8716	-20.4808
0.71	-19.2284	-19.7646
0.72	-18.548	-19.0319
0.73	-17.8171	-18.2217
0.74	-17.0407	-17.3712
0.75	-16.237	-16.4939
0.76	-15.3767	-15.5383
0.77	-14.4829	-14.5921
0.78	-13.5548	-13.5486
0.79	-12.5857	-12.4906
0.8	-11.5773	-11.4004
0.81	-10.5164	-10.2108
0.82	-9.4249	-9.04428
0.83	-8.28012	-7.76485
0.84	-7.09829	-6.51066
0.85	-5.87192	-5.12647
0.86	-4.60989	-3.746
0.87	-3.30803	-2.29427
0.88	-1.95804	-0.84564
0.89	-0.578749	0.6342
0.9	0.824791	2.17049
0.91	2.29196	3.75491
0.92	3.7844	5.33573
0.93	5.31002	6.97883
0.94	6.85781	8.62255
0.95	8.44091	10.2949
0.96	10.047	11.9749
0.97	11.6772	13.7183
0.98	13.3189	15.4602
0.99	14.9769	17.1917
1	16.6463	18.9602
