# Supplementary material for: Auxiliary sequential deposition enables 19%-efficiency organic solar cells processed from halogen-free solvents
Source: Nat Commun. 2023 Oct 31;14:6964. doi: 10.1038/s41467-023-41978-0 (PMC10618449; doi:10.1038/s41467-023-41978-0)
Supplement: Supplementary file 4 — Source Data [file 41467_2023_41978_MOESM4_ESM.zip › Source data/Source data_Supplementary Figure 12.xlsx]

## Sheet: Tabelle1
Voltage	Current density				Voltage	Current density
V	mA/cm^2				V	mA/cm^2
	D18Cl:ec9-ASD	D18Cl:ec9-BHJ	D18Cl:N3-ASD	D18Cl:N3-BHJ		D18Cl:FCC-Cl-ASD	D18Cl:FCC-Cl-BHJ	D18Cl:IDIC-ASD	D18Cl:IDIC-BHJ
-0.5	-27.5003	-26.3961	-27.2656	-26.5882	-0.5	-17.2171	-17.0086	-18.5657	-18.5595
-0.49	-27.4922	-26.3863	-27.2553	-26.5768	-0.49	-17.2107	-16.9983	-18.5595	-18.5468
-0.48	-27.484	-26.381	-27.2451	-26.567	-0.48	-17.2044	-16.9878	-18.5533	-18.5335
-0.47	-27.4759	-26.3766	-27.2348	-26.5523	-0.47	-17.1981	-16.975	-18.5464	-18.524
-0.46	-27.4677	-26.3678	-27.2246	-26.5398	-0.46	-17.1918	-16.9642	-18.5434	-18.5163
-0.45	-27.4596	-26.359	-27.2143	-26.5285	-0.45	-17.1854	-16.9571	-18.5423	-18.503
-0.44	-27.4514	-26.3528	-27.2041	-26.512	-0.44	-17.1791	-16.9474	-18.5354	-18.4916
-0.43	-27.4432	-26.3472	-27.1938	-26.5012	-0.43	-17.1728	-16.9374	-18.5304	-18.4821
-0.42	-27.4351	-26.3368	-27.1836	-26.4859	-0.42	-17.1664	-16.9259	-18.5274	-18.4716
-0.41	-27.4269	-26.3297	-27.1733	-26.4771	-0.41	-17.1601	-16.9133	-18.5234	-18.4582
-0.4	-27.4188	-26.3233	-27.163	-26.4639	-0.4	-17.1538	-16.9023	-18.5164	-18.4462
-0.39	-27.4106	-26.3152	-27.1528	-26.4485	-0.39	-17.1474	-16.8928	-18.5109	-18.4361
-0.38	-27.4025	-26.3051	-27.1425	-26.437	-0.38	-17.1411	-16.8789	-18.5072	-18.4252
-0.37	-27.3943	-26.298	-27.1323	-26.4199	-0.37	-17.1348	-16.8702	-18.5029	-18.4114
-0.36	-27.3862	-26.285	-27.122	-26.405	-0.36	-17.1285	-16.8607	-18.4956	-18.4035
-0.35	-27.378	-26.279	-27.1118	-26.3931	-0.35	-17.1221	-16.8476	-18.4941	-18.3927
-0.34	-27.3698	-26.273	-27.1015	-26.3802	-0.34	-17.1158	-16.838	-18.4897	-18.379
-0.33	-27.3617	-26.265	-27.0913	-26.3638	-0.33	-17.1095	-16.8272	-18.4825	-18.3664
-0.32	-27.3535	-26.2534	-27.081	-26.3537	-0.32	-17.1031	-16.8145	-18.4764	-18.3538
-0.31	-27.3454	-26.2481	-27.0708	-26.3386	-0.31	-17.0968	-16.8025	-18.4703	-18.3392
-0.3	-27.3372	-26.2398	-27.0605	-26.3232	-0.3	-17.0905	-16.7913	-18.4622	-18.329
-0.29	-27.3291	-26.229	-27.0502	-26.308	-0.29	-17.0842	-16.7772	-18.4585	-18.3194
-0.28	-27.3209	-26.2178	-27.04	-26.2895	-0.28	-17.0778	-16.7663	-18.4554	-18.3048
-0.27	-27.3128	-26.2099	-27.0297	-26.2772	-0.27	-17.0715	-16.7576	-18.4473	-18.2928
-0.26	-27.3046	-26.2007	-27.0195	-26.2655	-0.26	-17.0652	-16.7421	-18.4418	-18.2822
-0.25	-27.2965	-26.1885	-27.0092	-26.2458	-0.25	-17.0588	-16.7302	-18.4378	-18.2694
-0.24	-27.2883	-26.1838	-26.999	-26.233	-0.24	-17.0525	-16.7215	-18.4316	-18.2535
-0.23	-27.2801	-26.1751	-26.9887	-26.2175	-0.23	-17.0462	-16.7088	-18.4221	-18.2401
-0.22	-27.272	-26.1639	-26.9784	-26.2005	-0.22	-17.0399	-16.6941	-18.4154	-18.228
-0.21	-27.2638	-26.1532	-26.9682	-26.1857	-0.21	-17.0335	-16.6833	-18.4099	-18.2151
-0.2	-27.2557	-26.1429	-26.9579	-26.1681	-0.2	-17.0272	-16.6699	-18.4035	-18.1998
-0.19	-27.2475	-26.1291	-26.9477	-26.1486	-0.19	-17.0209	-16.6561	-18.3949	-18.1911
-0.18	-27.2394	-26.1207	-26.9374	-26.1317	-0.18	-17.0145	-16.643	-18.3929	-18.1766
-0.17	-27.2312	-26.1144	-26.9272	-26.1192	-0.17	-17.0082	-16.6334	-18.385	-18.1627
-0.16	-27.2231	-26.1009	-26.9169	-26.1015	-0.16	-17.0019	-16.6195	-18.3778	-18.1493
-0.15	-27.2149	-26.0929	-26.9067	-26.0826	-0.15	-16.9956	-16.604	-18.3711	-18.1334
-0.14	-27.2068	-26.0809	-26.8964	-26.0702	-0.14	-16.9892	-16.591	-18.3618	-18.1184
-0.13	-27.1986	-26.068	-26.8862	-26.0499	-0.13	-16.9829	-16.5769	-18.3535	-18.1058
-0.12	-27.1904	-26.0571	-26.8759	-26.0301	-0.12	-16.9766	-16.5615	-18.3477	-18.0935
-0.11	-27.1823	-26.0473	-26.8656	-26.0164	-0.11	-16.9702	-16.5505	-18.3421	-18.0759
-0.1	-27.1741	-26.0324	-26.8554	-25.9968	-0.1	-16.9639	-16.5384	-18.3314	-18.0639
-0.09	-27.166	-26.0207	-26.8451	-25.9748	-0.09	-16.9576	-16.522	-18.3262	-18.0511
-0.08	-27.1578	-26.0092	-26.8349	-25.9576	-0.08	-16.9513	-16.5081	-18.3202	-18.0341
-0.07	-27.1497	-26.0002	-26.8246	-25.9397	-0.07	-16.9449	-16.4959	-18.3101	-18.0199
-0.06	-27.1415	-25.9885	-26.8144	-25.9191	-0.06	-16.9386	-16.48	-18.3027	-18.0045
-0.05	-27.1334	-25.9741	-26.8041	-25.9015	-0.05	-16.9323	-16.4641	-18.2942	-17.9842
-0.04	-27.1252	-25.9622	-26.7938	-25.882	-0.04	-16.9259	-16.4498	-18.2808	-17.9715
-0.03	-27.117	-25.946	-26.7836	-25.8613	-0.03	-16.9196	-16.4323	-18.2751	-17.9577
-0.02	-27.1089	-25.9338	-26.7733	-25.8372	-0.02	-16.9133	-16.4172	-18.2683	-17.9389
-0.01	-27.1007	-25.9226	-26.7631	-25.8191	-0.01	-16.9069	-16.4032	-18.2564	-17.9261
0	-27.0926	-25.909	-26.7528	-25.8017	0	-16.9006	-16.3864	-18.2507	-17.9094
0.01	-27.0844	-25.8957	-26.7426	-25.7792	0.01	-16.8943	-16.3709	-18.241	-17.894
0.02	-27.0763	-25.8818	-26.7323	-25.7565	0.02	-16.888	-16.3574	-18.2328	-17.8728
0.03	-27.0681	-25.8664	-26.7221	-25.7355	0.03	-16.8816	-16.3399	-18.2186	-17.8576
0.04	-27.06	-25.8493	-26.7118	-25.7127	0.04	-16.8753	-16.3203	-18.2106	-17.8432
0.05	-27.0518	-25.8349	-26.7016	-25.6861	0.05	-16.869	-16.3042	-18.2035	-17.8242
0.06	-27.0437	-25.82	-26.6913	-25.6651	0.06	-16.8626	-16.2906	-18.1916	-17.8066
0.07	-27.0355	-25.8079	-26.681	-25.6461	0.07	-16.8563	-16.2699	-18.1812	-17.7912
0.08	-27.0273	-25.792	-26.6708	-25.6186	0.08	-16.85	-16.2521	-18.1732	-17.7737
0.09	-27.0192	-25.7739	-26.6605	-25.5962	0.09	-16.8437	-16.2371	-18.163	-17.7543
0.1	-27.011	-25.7593	-26.6503	-25.5695	0.1	-16.8373	-16.2198	-18.151	-17.7363
0.11	-27.0029	-25.7394	-26.64	-25.5473	0.11	-16.831	-16.2003	-18.1403	-17.7156
0.12	-26.9947	-25.7198	-26.6298	-25.5183	0.12	-16.8247	-16.1824	-18.127	-17.6958
0.13	-26.9866	-25.7051	-26.6195	-25.49	0.13	-16.8183	-16.1626	-18.1146	-17.6795
0.14	-26.9784	-25.687	-26.6093	-25.4678	0.14	-16.812	-16.1418	-18.1059	-17.6626
0.15	-26.9703	-25.6672	-26.599	-25.4406	0.15	-16.8057	-16.1257	-18.0966	-17.6425
0.16	-26.9621	-25.6506	-26.5888	-25.4122	0.16	-16.7994	-16.1053	-18.0841	-17.6205
0.17	-26.9539	-25.6325	-26.5785	-25.3881	0.17	-16.793	-16.0838	-18.0696	-17.6014
0.18	-26.9458	-25.6109	-26.5682	-25.3597	0.18	-16.7867	-16.0643	-18.0582	-17.5782
0.19	-26.9376	-25.5896	-26.558	-25.3275	0.19	-16.7804	-16.0441	-18.0426	-17.5564
0.2	-26.9295	-25.568	-26.5477	-25.2991	0.2	-16.774	-16.0229	-18.0285	-17.5379
0.21	-26.9213	-25.5416	-26.5375	-25.2678	0.21	-16.7677	-15.9988	-18.0178	-17.5188
0.22	-26.9132	-25.5214	-26.5272	-25.2342	0.22	-16.7614	-15.9782	-18.0066	-17.4925
0.23	-26.905	-25.5006	-26.517	-25.2047	0.23	-16.7551	-15.9583	-17.988	-17.4727
0.24	-26.8969	-25.4747	-26.5067	-25.1744	0.24	-16.7487	-15.9331	-17.9763	-17.4516
0.25	-26.8947	-25.4524	-26.4964	-25.1416	0.25	-16.7424	-15.9121	-17.9631	-17.4278
0.26	-26.8906	-25.4258	-26.4862	-25.108	0.26	-16.7361	-15.8905	-17.9472	-17.4039
0.27	-26.8914	-25.3986	-26.4759	-25.0714	0.27	-16.7297	-15.8659	-17.9314	-17.3816
0.28	-26.8897	-25.3702	-26.4657	-25.0376	0.28	-16.7234	-15.8402	-17.9171	-17.3528
0.29	-26.884	-25.3421	-26.4554	-24.9961	0.29	-16.7171	-15.8157	-17.8963	-17.3309
0.3	-26.8747	-25.3155	-26.4452	-24.9596	0.3	-16.7166	-15.7884	-17.8827	-17.3057
0.31	-26.8735	-25.2833	-26.4349	-24.9243	0.31	-16.714	-15.7624	-17.8656	-17.2827
0.32	-26.8705	-25.2502	-26.4247	-24.8838	0.32	-16.7132	-15.7391	-17.8509	-17.2561
0.33	-26.8634	-25.2219	-26.4144	-24.8391	0.33	-16.7081	-15.7112	-17.8326	-17.2281
0.34	-26.8593	-25.1879	-26.4042	-24.8049	0.34	-16.7075	-15.6863	-17.8129	-17.202
0.35	-26.8557	-25.1496	-26.3998	-24.7617	0.35	-16.706	-15.6584	-17.7951	-17.1703
0.36	-26.8481	-25.1135	-26.391	-24.7141	0.36	-16.7059	-15.6271	-17.7717	-17.1413
0.37	-26.8392	-25.0732	-26.3881	-24.6716	0.37	-16.7027	-15.5998	-17.7511	-17.1163
0.38	-26.8305	-25.0288	-26.3773	-24.6216	0.38	-16.6947	-15.5666	-17.7347	-17.0862
0.39	-26.8169	-24.9882	-26.3646	-24.5695	0.39	-16.6933	-15.5374	-17.7131	-17.0538
0.4	-26.81	-24.9462	-26.3588	-24.5235	0.4	-16.6873	-15.5065	-17.6892	-17.0273
0.41	-26.801	-24.9017	-26.3474	-24.472	0.41	-16.6786	-15.4755	-17.6714	-16.9956
0.42	-26.7883	-24.8515	-26.3309	-24.4154	0.42	-16.6748	-15.4408	-17.6483	-16.9622
0.43	-26.7744	-24.7992	-26.3203	-24.3641	0.43	-16.6706	-15.4109	-17.6236	-16.9277
0.44	-26.7653	-24.7446	-26.2995	-24.3031	0.44	-16.6607	-15.3763	-17.5977	-16.8914
0.45	-26.7495	-24.6814	-26.2794	-24.2424	0.45	-16.6554	-15.338	-17.57	-16.854
0.46	-26.7293	-24.6238	-26.2544	-24.1769	0.46	-16.6482	-15.3037	-17.5413	-16.8207
0.47	-26.7114	-24.5617	-26.2316	-24.1132	0.47	-16.6376	-15.2658	-17.5168	-16.7872
0.48	-26.6895	-24.4916	-26.2085	-24.0488	0.48	-16.6246	-15.2236	-17.4923	-16.748
0.49	-26.6661	-24.4176	-26.1734	-23.9733	0.49	-16.6163	-15.1865	-17.4619	-16.7109
0.5	-26.646	-24.344	-26.1405	-23.8994	0.5	-16.5999	-15.1499	-17.4336	-16.6681
0.51	-26.6204	-24.2607	-26.1035	-23.8216	0.51	-16.588	-15.105	-17.3996	-16.6259
0.52	-26.5885	-24.1693	-26.0582	-23.736	0.52	-16.5769	-15.0662	-17.3662	-16.5827
0.53	-26.5588	-24.0756	-26.0089	-23.6465	0.53	-16.5603	-15.0203	-17.3319	-16.5348
0.54	-26.5258	-23.9713	-25.9549	-23.5525	0.54	-16.5422	-14.9743	-17.2926	-16.4918
0.55	-26.4836	-23.868	-25.8908	-23.4492	0.55	-16.5284	-14.9285	-17.2586	-16.4467
0.56	-26.4361	-23.7483	-25.8231	-23.3425	0.56	-16.5088	-14.8762	-17.2225	-16.3957
0.57	-26.3869	-23.6246	-25.7495	-23.2302	0.57	-16.4845	-14.8268	-17.1802	-16.3437
0.58	-26.3354	-23.493	-25.6637	-23.1068	0.58	-16.4615	-14.7787	-17.137	-16.2944
0.59	-26.2712	-23.3476	-25.5628	-22.9698	0.59	-16.4413	-14.7224	-17.0966	-16.2395
0.6	-26.2008	-23.1902	-25.4591	-22.8303	0.6	-16.4177	-14.6678	-17.0504	-16.1803
0.61	-26.124	-23.0219	-25.3339	-22.6713	0.61	-16.3877	-14.6136	-16.9997	-16.1214
0.62	-26.0341	-22.8368	-25.1846	-22.491	0.62	-16.3633	-14.5532	-16.9494	-16.0575
0.63	-25.9261	-22.6398	-25.015	-22.2928	0.63	-16.3319	-14.4901	-16.8939	-15.9908
0.64	-25.8072	-22.431	-24.8308	-22.0817	0.64	-16.2964	-14.4264	-16.8355	-15.9252
0.65	-25.6661	-22.2011	-24.6195	-21.8469	0.65	-16.2608	-14.3575	-16.7783	-15.856
0.66	-25.5058	-21.948	-24.3631	-21.5725	0.66	-16.2212	-14.2874	-16.7174	-15.7779
0.67	-25.3238	-21.6839	-24.069	-21.2653	0.67	-16.1742	-14.2188	-16.6471	-15.7036
0.68	-25.1095	-21.3856	-23.7333	-20.9222	0.68	-16.1348	-14.1453	-16.5809	-15.6213
0.69	-24.8524	-21.0566	-23.3288	-20.5194	0.69	-16.0924	-14.0665	-16.5061	-15.5312
0.7	-24.5607	-20.6936	-22.8546	-20.0567	0.7	-16.0397	-13.9901	-16.4232	-15.4385
0.71	-24.2058	-20.3062	-22.3102	-19.5341	0.71	-15.9906	-13.9063	-16.3376	-15.3365
0.72	-23.7823	-19.8752	-21.6613	-18.9218	0.72	-15.9342	-13.8164	-16.242	-15.2368
0.73	-23.287	-19.3903	-20.9219	-18.2331	0.73	-15.876	-13.726	-16.149	-15.122
0.74	-22.7013	-18.8593	-20.0766	-17.4548	0.74	-15.8094	-13.6305	-16.0399	-15.005
0.75	-22.011	-18.2515	-19.0989	-16.5649	0.75	-15.7401	-13.5332	-15.9284	-14.8788
0.76	-21.1955	-17.5592	-17.9825	-15.5586	0.76	-15.6713	-13.4266	-15.8072	-14.7399
0.77	-20.2531	-16.7773	-16.7497	-14.4563	0.77	-15.5942	-13.3183	-15.6723	-14.5885
0.78	-19.1537	-15.8813	-15.3331	-13.2006	0.78	-15.5061	-13.2044	-15.524	-14.427
0.79	-17.8673	-14.8398	-13.7373	-11.7969	0.79	-15.4233	-13.0822	-15.365	-14.2457
0.8	-16.3987	-13.6679	-12.0249	-10.3001	0.8	-15.3268	-12.9519	-15.1847	-14.0539
0.81	-14.7572	-12.3272	-10.1703	-8.68898	0.81	-15.2199	-12.8205	-14.993	-13.8449
0.82	-12.9231	-10.7901	-8.14785	-6.94289	0.82	-15.1091	-12.6758	-14.7827	-13.6123
0.83	-10.881	-9.0049	-5.97172	-5.07511	0.83	-14.9868	-12.5297	-14.5471	-13.3514
0.84	-8.68439	-7.00467	-3.67774	-3.11718	0.84	-14.8511	-12.3754	-14.2809	-13.0689
0.85	-6.24064	-4.74038	-1.18457	-1.00129	0.85	-14.7168	-12.2094	-13.9913	-12.7428
0.86	-3.64372	-2.21117	1.45563	1.22703	0.86	-14.5743	-12.0327	-13.6546	-12.3664
0.87	-0.88582	0.51888	4.16351	3.4999	0.87	-14.421	-11.853	-13.2634	-11.9592
0.88	2.0884	3.57459	7.02672	5.89011	0.88	-14.2447	-11.6527	-12.8385	-11.4963
0.89	5.15589	6.82262	9.97018	8.33362	0.89	-14.0581	-11.4393	-12.3532	-10.9648
0.9	8.33682	10.3269	13.0333	10.8625	0.9	-13.8494	-11.2204	-11.7933	-10.3686
0.91	11.6702	14.0605	16.2173	13.4767	0.91	-13.6256	-10.9871	-11.1628	-9.68899
0.92	15.1273	17.9823	19.506	16.1616	0.92	-13.3922	-10.7326	-10.4413	-8.90811
0.93	18.6969	22.169	22.8946	18.9123	0.93	-13.1342	-10.4656	-9.6093	-8.0238
0.94	22.4049	26.4511	26.4157	21.7546	0.94	-12.8525	-10.1803	-8.66405	-7.03922
0.95	26.1414	30.8774	29.9612	24.5986	0.95	-12.5551	-9.86834	-7.60862	-5.92118
0.96	29.9624	35.4974	33.5981	27.4986	0.96	-12.2182	-9.53322	-6.40671	-4.68859
0.97	33.8774	40.247	37.3362	30.4616	0.97	-11.8429	-9.17806	-5.07833	-3.34282
0.98	37.8497	45.0556	41.1285	33.4484	0.98	-11.4394	-8.78614	-3.62451	-1.86025
0.99	41.9527	50.0923	45.0691	36.5344	0.99	-10.9933	-8.37058	-2.01917	-0.2378
1	46.0661	55.2219	49.0404	39.6232	1	-10.497	-7.92681	-0.25839	1.52351
					1.01	-9.96274	-7.43886	1.65727	3.38042
					1.02	-9.37216	-6.90637	3.68128	5.39678
					1.03	-8.7093	-6.33911	5.8837	7.53972
					1.04	-7.98329	-5.69681	8.22937	9.78734
					1.05	-7.16733	-5.01004	10.6949	12.1416
					1.06	-6.27894	-4.24896	13.283	14.5823
					1.07	-5.2866	-3.43504	15.9721	17.1289
					1.08	-4.20004	-2.5529	18.784	19.7538
					1.09	-3.02146	-1.57981	21.6889	22.5132
					1.1	-1.735	-0.5286	24.7491	25.3467
					1.11	-0.32994	0.61091	27.8989	28.2317
					1.12	1.22004	1.82659	31.1139	31.2418
					1.13	2.8559	3.15503	34.4755	34.2737
					1.14	4.64874	4.57975	37.8705	37.3593
					1.15	6.58104	6.0812	41.3344	40.5121
					1.16	8.6213	7.69777	44.8828	43.7338
					1.17	10.8192	9.39382	48.5179	46.9733
					1.18	13.0833	11.1636	52.1834	50.3165
					1.19	15.4609	13.0038	55.9755	53.7224
					1.2	17.9854	14.9775	59.849	57.1609
