# Supplementary material for: Auxiliary sequential deposition enables 19%-efficiency organic solar cells processed from halogen-free solvents
Source: Nat Commun. 2023 Oct 31;14:6964. doi: 10.1038/s41467-023-41978-0 (PMC10618449; doi:10.1038/s41467-023-41978-0)
Supplement: Supplementary file 4 — Source Data [file 41467_2023_41978_MOESM4_ESM.zip › Source data/Source data_Supplementary Figure 2.xlsx]

## Sheet: Tabelle1
Wavelength	Extinction Coefficient	Extinction Coefficient
nm	105M-1cm-1	105M-1cm-1
	L8-BO	L8-BO-X
300	0.30263	0.30835
301	0.31567	0.32164
302	0.33004	0.33629
303	0.34486	0.35139
304	0.35983	0.36664
305	0.37332	0.38038
306	0.38695	0.39428
307	0.39673	0.40424
308	0.40414	0.41179
309	0.40963	0.41738
310	0.41274	0.42055
311	0.41452	0.42236
312	0.41452	0.42236
313	0.41422	0.42206
314	0.41304	0.42085
315	0.412	0.4198
316	0.41066	0.41844
317	0.40963	0.41738
318	0.40889	0.41663
319	0.40874	0.41647
320	0.40903	0.41678
321	0.40978	0.41753
322	0.41066	0.41844
323	0.41141	0.41919
324	0.41274	0.42055
325	0.41333	0.42116
326	0.41378	0.42161
327	0.41348	0.42131
328	0.41244	0.42025
329	0.41066	0.41844
330	0.4077	0.41542
331	0.40474	0.4124
332	0.40103	0.40862
333	0.39644	0.40394
334	0.39095	0.39835
335	0.38547	0.39277
336	0.3791	0.38627
337	0.37169	0.37872
338	0.36368	0.37057
339	0.35479	0.36151
340	0.34546	0.352
341	0.33508	0.34142
342	0.32456	0.3307
343	0.31419	0.32013
344	0.30381	0.30956
345	0.29477	0.30035
346	0.28677	0.2922
347	0.27936	0.28465
348	0.27328	0.27846
349	0.2675	0.27257
350	0.26306	0.26804
351	0.25935	0.26426
352	0.25639	0.26124
353	0.25446	0.25928
354	0.25253	0.25731
355	0.2512	0.25596
356	0.24987	0.2546
357	0.24824	0.25294
358	0.24646	0.25112
359	0.24394	0.24856
360	0.24112	0.24569
361	0.23771	0.24221
362	0.23342	0.23783
363	0.22882	0.23315
364	0.22363	0.22787
365	0.21741	0.22153
366	0.21133	0.21533
367	0.20452	0.20839
368	0.19726	0.20099
369	0.18999	0.19359
370	0.18244	0.18589
371	0.17488	0.17819
372	0.16732	0.17049
373	0.16006	0.16309
374	0.15265	0.15554
375	0.14598	0.14874
376	0.1402	0.14285
377	0.13471	0.13726
378	0.13027	0.13273
379	0.12627	0.12866
380	0.12271	0.12503
381	0.11989	0.12216
382	0.11752	0.11975
383	0.1156	0.11778
384	0.11367	0.11582
385	0.11204	0.11416
386	0.11041	0.1125
387	0.10833	0.11039
388	0.10611	0.10812
389	0.10344	0.1054
390	0.10033	0.10223
391	0.09692	0.09876
392	0.09307	0.09483
393	0.08907	0.09075
394	0.08492	0.08653
395	0.08092	0.08245
396	0.07677	0.07822
397	0.07306	0.07445
398	0.0698	0.07112
399	0.06639	0.06765
400	0.06328	0.06448
401	0.06047	0.06161
402	0.05795	0.05904
403	0.05587	0.05693
404	0.05395	0.05497
405	0.05231	0.05331
406	0.05083	0.0518
407	0.04994	0.05089
408	0.04905	0.04998
409	0.04861	0.04953
410	0.04861	0.04953
411	0.04876	0.04968
412	0.0495	0.05044
413	0.05024	0.05119
414	0.05143	0.0524
415	0.05276	0.05376
416	0.05439	0.05542
417	0.0578	0.05889
418	0.05958	0.0607
419	0.0618	0.06297
420	0.06387	0.06508
421	0.06595	0.0672
422	0.06802	0.06931
423	0.07025	0.07158
424	0.07247	0.07384
425	0.0744	0.07581
426	0.07647	0.07792
427	0.07825	0.07973
428	0.08018	0.08169
429	0.08196	0.08351
430	0.08388	0.08547
431	0.08566	0.08728
432	0.08744	0.08909
433	0.08937	0.09106
434	0.09144	0.09317
435	0.09351	0.09528
436	0.09574	0.09755
437	0.09781	0.09966
438	0.10004	0.10193
439	0.1027	0.10465
440	0.10522	0.10721
441	0.10774	0.10978
442	0.11071	0.1128
443	0.11352	0.11567
444	0.11634	0.11854
445	0.1193	0.12156
446	0.12241	0.12473
447	0.12567	0.12805
448	0.12864	0.13107
449	0.1319	0.1344
450	0.13501	0.13757
451	0.13842	0.14104
452	0.14168	0.14436
453	0.14494	0.14768
454	0.14835	0.15116
455	0.15161	0.15448
456	0.15487	0.1578
457	0.15828	0.16127
458	0.16139	0.16445
459	0.16435	0.16747
460	0.16732	0.17049
461	0.17043	0.17366
462	0.17339	0.17668
463	0.17621	0.17955
464	0.17903	0.18242
465	0.18169	0.18513
466	0.18421	0.1877
467	0.18658	0.19012
468	0.18881	0.19238
469	0.19118	0.1948
470	0.19296	0.19661
471	0.19488	0.19857
472	0.19651	0.20023
473	0.198	0.20174
474	0.19933	0.2031
475	0.20052	0.20431
476	0.2014	0.20522
477	0.20229	0.20612
478	0.20289	0.20673
479	0.20333	0.20718
480	0.20348	0.20733
481	0.20348	0.20733
482	0.20333	0.20718
483	0.20318	0.20703
484	0.20274	0.20658
485	0.20215	0.20597
486	0.2014	0.20522
487	0.20081	0.20461
488	0.19977	0.20356
489	0.19874	0.2025
490	0.1977	0.20144
491	0.19651	0.20023
492	0.19533	0.19903
493	0.19414	0.19782
494	0.19266	0.19631
495	0.19133	0.19495
496	0.18985	0.19344
497	0.18821	0.19178
498	0.18673	0.19027
499	0.1851	0.18861
500	0.18347	0.18695
501	0.18169	0.18513
502	0.17977	0.18317
503	0.17784	0.18121
504	0.17606	0.1794
505	0.17428	0.17758
506	0.17221	0.17547
507	0.17028	0.17351
508	0.16821	0.17139
509	0.16613	0.16928
510	0.16435	0.16747
511	0.16258	0.16565
512	0.1608	0.16384
513	0.15917	0.16218
514	0.15739	0.16037
515	0.15606	0.15901
516	0.15472	0.15765
517	0.15354	0.15644
518	0.1525	0.15539
519	0.15191	0.15478
520	0.15131	0.15418
521	0.15087	0.15372
522	0.15087	0.15372
523	0.15102	0.15388
524	0.15146	0.15433
525	0.15205	0.15493
526	0.15294	0.15584
527	0.15398	0.1569
528	0.15546	0.15841
529	0.15709	0.16007
530	0.15902	0.16203
531	0.16124	0.16429
532	0.16376	0.16686
533	0.16658	0.16973
534	0.16925	0.17245
535	0.17251	0.17577
536	0.17562	0.17894
537	0.17754	0.18091
538	0.1811	0.18453
539	0.18451	0.188
540	0.18821	0.19178
541	0.19177	0.1954
542	0.19548	0.19918
543	0.19903	0.2028
544	0.20259	0.20643
545	0.2063	0.2102
546	0.2097	0.21367
547	0.21326	0.2173
548	0.21652	0.22062
549	0.21978	0.22394
550	0.22275	0.22696
551	0.22601	0.23028
552	0.22897	0.2333
553	0.23223	0.23663
554	0.23534	0.2398
555	0.23846	0.24297
556	0.24172	0.24629
557	0.24498	0.24961
558	0.24853	0.25324
559	0.25209	0.25686
560	0.25579	0.26064
561	0.25994	0.26486
562	0.26424	0.26924
563	0.26884	0.27393
564	0.27388	0.27906
565	0.27906	0.28434
566	0.28484	0.29023
567	0.29092	0.29643
568	0.29744	0.30307
569	0.3047	0.31047
570	0.31211	0.31802
571	0.31997	0.32602
572	0.32812	0.33433
573	0.33642	0.34278
574	0.34516	0.35169
575	0.35435	0.36106
576	0.36398	0.37087
577	0.37391	0.38099
578	0.38384	0.39111
579	0.39377	0.40122
580	0.40385	0.41149
581	0.41348	0.42131
582	0.42341	0.43142
583	0.43289	0.44109
584	0.44193	0.4503
585	0.45083	0.45936
586	0.45913	0.46782
587	0.46654	0.47537
588	0.4735	0.48246
589	0.47987	0.48896
590	0.48536	0.49455
591	0.48995	0.49923
592	0.49366	0.503
593	0.49618	0.50557
594	0.49781	0.50723
595	0.4987	0.50814
596	0.4984	0.50783
597	0.49736	0.50678
598	0.49544	0.50481
599	0.49247	0.50179
600	0.48891	0.49817
601	0.48462	0.49379
602	0.47973	0.48881
603	0.47424	0.48322
604	0.46846	0.47733
605	0.46224	0.47099
606	0.45542	0.46404
607	0.4486	0.4571
608	0.44164	0.45
609	0.43497	0.4432
610	0.4283	0.43641
611	0.42148	0.42946
612	0.41526	0.42312
613	0.40903	0.41678
614	0.40325	0.41089
615	0.39792	0.40545
616	0.39332	0.40077
617	0.38918	0.39654
618	0.38577	0.39307
619	0.38295	0.3902
620	0.38073	0.38793
621	0.37925	0.38642
622	0.3785	0.38567
623	0.37865	0.38582
624	0.37939	0.38658
625	0.38117	0.38839
626	0.38369	0.39095
627	0.38695	0.39428
628	0.39095	0.39835
629	0.39614	0.40364
630	0.40192	0.40953
631	0.40859	0.41632
632	0.41615	0.42403
633	0.42445	0.43248
634	0.43364	0.44184
635	0.44327	0.45166
636	0.45424	0.46283
637	0.4652	0.47401
638	0.47676	0.48579
639	0.48891	0.49817
640	0.50151	0.511
641	0.5144	0.52414
642	0.52863	0.53864
643	0.54286	0.55314
644	0.55723	0.56778
645	0.5722	0.58303
646	0.58702	0.59814
647	0.6014	0.61278
648	0.61592	0.62758
649	0.63119	0.64314
650	0.64571	0.65793
651	0.66068	0.67319
652	0.6755	0.68829
653	0.68943	0.70248
654	0.70351	0.71683
655	0.71655	0.73011
656	0.7293	0.7431
657	0.74219	0.75624
658	0.75434	0.76862
659	0.76561	0.7801
660	0.77657	0.79127
661	0.7865	0.80139
662	0.79539	0.81045
663	0.80414	0.81936
664	0.81229	0.82766
665	0.8194	0.83491
666	0.82652	0.84216
667	0.83259	0.84835
668	0.83808	0.85394
669	0.84311	0.85907
670	0.84741	0.86345
671	0.85156	0.86768
672	0.85556	0.87176
673	0.85927	0.87553
674	0.86282	0.87916
675	0.86638	0.88278
676	0.86979	0.88626
677	0.87364	0.89018
678	0.87764	0.89426
679	0.88209	0.89879
680	0.88698	0.90377
681	0.89246	0.90936
682	0.89824	0.91525
683	0.90536	0.9225
684	0.91247	0.92974
685	0.92107	0.9385
686	0.93085	0.94847
687	0.94152	0.95934
688	0.95308	0.97112
689	0.96612	0.98441
690	0.9802	0.99875
691	0.99546	1.01431
692	1.01221	1.03137
693	1.02955	1.04904
694	1.04882	1.06867
695	1.06927	1.08951
696	1.09091	1.11156
697	1.11432	1.13542
698	1.13892	1.16048
699	1.16456	1.18661
700	1.19228	1.21484
701	1.21999	1.24308
702	1.24904	1.27268
703	1.27971	1.30394
704	1.31024	1.33505
705	1.34181	1.36721
706	1.37486	1.40088
707	1.40776	1.43441
708	1.44096	1.46823
709	1.47519	1.50312
710	1.50839	1.53694
711	1.54336	1.57258
712	1.57715	1.60701
713	1.61124	1.64174
714	1.64458	1.67572
715	1.67778	1.70954
716	1.70905	1.7414
717	1.74106	1.77402
718	1.77189	1.80543
719	1.80094	1.83503
720	1.82924	1.86387
721	1.85414	1.88924
722	1.878	1.91355
723	1.89934	1.93529
724	1.91846	1.95477
725	1.93595	1.97259
726	1.95106	1.988
727	1.96336	2.00053
728	1.97314	2.0105
729	1.97981	2.01729
730	1.98456	2.02212
731	1.98574	2.02333
732	1.98426	2.02182
733	1.97952	2.01699
734	1.97151	2.00883
735	1.96114	1.99826
736	1.94751	1.98437
737	1.93106	1.96761
738	1.91194	1.94813
739	1.88956	1.92533
740	1.86377	1.89905
741	1.83724	1.87202
742	1.80672	1.84092
743	1.77381	1.80739
744	1.73899	1.77191
745	1.70134	1.73355
746	1.66207	1.69353
747	1.62087	1.65155
748	1.57849	1.60837
749	1.53492	1.56397
750	1.48942	1.51761
751	1.4417	1.46899
752	1.39531	1.42172
753	1.34611	1.37159
754	1.29705	1.32161
755	1.24948	1.27313
756	1.20102	1.22375
757	1.15152	1.17332
758	1.1038	1.12469
759	1.05326	1.0732
760	1.00584	1.02488
761	0.9593	0.97746
762	0.91262	0.9299
763	0.86623	0.88263
764	0.82148	0.83703
765	0.77776	0.79248
766	0.73626	0.7502
767	0.69432	0.70746
768	0.6546	0.66699
769	0.61637	0.62803
770	0.57932	0.59028
771	0.54404	0.55434
772	0.50966	0.51931
773	0.47661	0.48564
774	0.44549	0.45392
775	0.41615	0.42403
776	0.38903	0.39639
777	0.3625	0.36936
778	0.33686	0.34324
779	0.31315	0.31908
780	0.29047	0.29597
781	0.26898	0.27408
782	0.24883	0.25354
783	0.22986	0.23421
784	0.21208	0.21609
785	0.19577	0.19948
786	0.17992	0.18332
787	0.1648	0.16792
788	0.15235	0.15523
789	0.14064	0.1433
790	0.12893	0.13138
791	0.11812	0.12035
792	0.10789	0.10993
793	0.09885	0.10072
794	0.09011	0.09181
795	0.08196	0.08351
796	0.07499	0.07641
797	0.06847	0.06976
798	0.06239	0.06357
799	0.05691	0.05799
800	0.05157	0.05255
801	0.04668	0.04757
802	0.04209	0.04289
803	0.03809	0.03881
804	0.03438	0.03503
805	0.03112	0.03171
806	0.02801	0.02854
807	0.02519	0.02567
808	0.02253	0.02295
809	0.02001	0.02039
810	0.01778	0.01812
811	0.01601	0.01631
812	0.01423	0.0145
813	0.01245	0.01268
814	0.01112	0.01133
815	0.00948	0.00966
816	0.0083	0.00846
817	0.00711	0.00725
818	0.00608	0.00619
819	0.00519	0.00529
820	0.00415	0.00423
821	0.00341	0.00347
822	0.00267	0.00272
823	0.00207	0.00211
824	0.00163	0.00166
825	0.00119	0.00121
826	0.00104	0.00106
827	0.00119	0.00121
828	0.00133	0.00136
829	0.000889205	0.000906037
830	0.000741004	0.000755031
831	0.000444602	0.000453018
832	0.000444602	0.000453018
833	0.000444602	0.000453018
834	0.000444602	0.000453018
835	0.000889205	0.000906037
836	0.00104	0.00106
837	0.000889205	0.000906037
838	0.000296402	0.000302012
839	0.000444602	0.000453018
840	0.000296402	0.000302012
841	0.000148201	0.000151006
842	0.000148201	0.000151006
843	0.000148201	0.000151006
844	0.000296402	0.000302012
845	0.000296402	0.000302012
846	0.000296402	0.000302012
847	0.000444602	0.000453018
848	0.000296402	0.000302012
849	0.000444602	0.000453018
850	0	0
851	0.000296402	0.000302012
852	0.000592803	0.000604025
853	0.000444602	0.000453018
854	0.00133	0.00136
855	0.00119	0.00121
856	0.00148	0.00151
857	0.00148	0.00151
858	0.00148	0.00151
859	0.00133	0.00136
860	0.00148	0.00151
861	0.00178	0.00181
862	0.00133	0.00136
863	0.00178	0.00181
864	0.00163	0.00166
865	0.00119	0.00121
866	0.00207	0.00211
867	0.00252	0.00257
868	0.00282	0.00287
869	0.00326	0.00332
870	0.00415	0.00423
871	0.00371	0.00378
872	0.00459	0.00468
873	0.00548	0.00559
874	0.00519	0.00529
875	0.00578	0.00589
876	0.00815	0.00831
877	0.00904	0.00921
878	0.00948	0.00966
879	0.00963	0.00982
880	0.01112	0.01133
881	0.01126	0.01148
882	0.01393	0.01419
883	0.01689	0.01721
884	0.0166	0.01691
885	0.01615	0.01646
886	0.01867	0.01903
887	0.02016	0.02054
888	0.02149	0.0219
889	0.02282	0.02325
890	0.02475	0.02522
891	0.0286	0.02914
892	0.0286	0.02914
893	0.02934	0.0299
894	0.03112	0.03171
895	0.03512	0.03579
896	0.03705	0.03775
897	0.04105	0.04183
898	0.0412	0.04198
899	0.04268	0.04349
900	0.04742	0.04832
