# Supplementary material for: Auxiliary sequential deposition enables 19%-efficiency organic solar cells processed from halogen-free solvents
Source: Nat Commun. 2023 Oct 31;14:6964. doi: 10.1038/s41467-023-41978-0 (PMC10618449; doi:10.1038/s41467-023-41978-0)
Supplement: Supplementary file 4 — Source Data [file 41467_2023_41978_MOESM4_ESM.zip › Source data/Source data_Supplementary Figure 3a.xlsx]

## Sheet: Tabelle1
Wavelength	Absorption coefficient
nm	cm-1
	D18-Cl:L8-BO BC	D18-Cl:L8-BO SD	D18-Cl:L8-BO ASD
999.968	0	0	813.875
998.96	0	0	500.448
997.952	0	0	10.2218
996.943	0	0	421.734
996.06	0	0	451.775
995.051	0	0	260.626
994.04	0	0	294.017
993.029	0	0	679.684
992.017	0	0	881.547
991.005	0	0	43.4206
989.992	0	0	277.01
988.978	0	0	1089.62
987.964	0	0	0
986.95	0	0	795.444
986.061	0	0	722.691
985.045	0	0	189.501
984.029	0	0	1217.51
983.012	0	0	164.905
981.994	0	0	93.7633
980.976	0	0	932.644
979.957	0	0	791.609
978.937	0	0	737.109
978.045	0	0	973.038
977.024	0	0	504.568
976.003	0	0	837.351
974.981	0	0	371.219
973.958	0	0	1368.62
973.063	0	0	1464.78
972.04	0	0	829.093
971.015	0	0	244.645
969.991	0	0	1666.57
968.965	0	0	1843.37
967.939	0	0	133.804
967.041	0	0	159.43
966.014	0	0	1466.33
964.986	0	0	1000.51
963.958	0	0	1055.6
963.058	0	0	5.3707
962.028	0	0	1460.92
960.998	0	0	1359.28
959.968	0	0	996.253
958.936	0	0	1602.56
958.034	0	0	1181.21
957.001	0	0	1016.71
955.968	0	0	1472.87
955.064	0	0	1395.26
954.03	0	0	1915.68
952.996	0	0	1159.09
951.96	0	0	502.473
951.054	0	0	1276.62
950.018	0	0	951.767
948.981	0	0	1125.07
947.944	0	0	833.623
947.035	0	0	902.149
945.997	0	0	1107.51
944.958	0	0	1073.22
944.048	0	0	894.552
943.008	0	0	1249.24
941.967	0	0	1495.99
941.056	0	0	1086.84
940.014	0	0	1564.72
938.972	0	0	1060.58
938.059	0	0	793.711
937.015	0	0	1377.23
935.971	0	0	930.39
935.057	0	0	927.762
934.012	0	0	1415.86
932.966	0	0	1463.72
932.051	0	0	1467.68
931.004	0	0	1226.73
929.956	0	0	1626.91
929.039	0	0	1744.63
927.991	0	0	1434.68
926.942	0	0	1925.57
926.023	0	0	1958.82
924.973	0	0	1300.49
924.054	70.5842	0	1401.68
923.003	327.865	0	1587.99
921.951	412.365	0	2273.91
921.03	234.383	0	1924.07
919.977	157.87	0	1462.45
919.056	202.175	0	1648.25
918.002	222.669	0	1747.86
916.947	63.9176	0	2142.07
916.024	180.245	0	2117.07
914.969	167.396	0	2172.53
914.044	57.0817	0	2223.86
912.988	293.742	0	2174.13
912.063	296.901	0	2253.82
911.005	113.116	0	2042.44
909.947	296.6	0	2049.09
909.021	451.587	260.702	2512.32
907.961	407.782	468.565	2344.43
907.034	631.314	619.984	3175.13
905.974	568.727	516.915	2496.55
905.045	507.511	449.81	2769.41
903.984	565.874	381.795	3121.17
903.055	912.357	656.173	2992.02
901.993	1161.68	803.022	3152.55
901.062	946.59	509.206	3258.51
899.999	1210.34	762.976	3185.91
898.935	1444.11	858.839	3760.71
898.004	1549.73	991.158	3559.94
896.939	1624.35	999.186	3486.7
896.006	1891.88	1158.99	3897.39
894.94	2158.25	1365.34	3884.95
894.007	2338.45	1512.57	4456.87
892.94	2494.68	1709.74	4632.95
892.006	2955.48	2063.58	4356.19
890.937	3211.66	1928.65	5014.28
890.002	3344.45	2191.8	4555.59
888.933	3693.37	2423.6	5418.35
887.997	3892.58	2475.56	5188.95
887.061	4288.25	2990.29	5299.61
885.99	4666.33	3123.45	5553.99
885.053	5184.71	3576.24	6156.61
883.981	5499.31	3772.4	5780.47
883.043	5828.57	4088.4	6203.04
881.97	6274.13	4423.92	6581
881.031	6585.14	4636.94	7203.66
879.957	7281.88	5252.99	7231.38
879.017	7791.99	5628.72	7525.71
877.943	8389.93	6188.27	7856.12
877.002	9352.34	6665.73	8182.82
876.061	9537.64	7005.08	8919.75
874.984	10265	7794.49	9178.94
874.042	10900.3	8320.75	9529.17
872.965	11838.4	9094.8	10563.7
872.022	12689.8	9732.45	10702.8
870.944	13091.6	10483.2	11103
870	13815	10751.3	11262.2
869.055	14649.8	11703	12407.7
867.976	15575.9	12685.8	12556.5
867.03	16404.4	13097.3	12525.1
865.95	17685.3	14100.1	14006.2
865.004	18304.7	14785.8	14189
864.057	19515.1	15677.7	14963.4
862.975	20533	16906.9	15837.8
862.027	21188.3	17679.8	16072.9
860.944	22978.6	19272.5	18070.3
859.996	23646.2	19960.9	18075.7
859.047	24873.8	21094.8	18833.6
857.963	26042.1	22562.5	20039.5
857.013	27075.2	23107.2	20598.2
856.063	28346.2	24343.1	21460
854.977	30219.7	26116.2	23283.8
854.026	30847	26880.2	23876.2
852.939	32474.9	28248.1	25111.7
851.988	34023.7	29861.2	25831.9
851.036	35513.9	30822.4	26813.2
849.947	36889.8	32648.1	29071.8
848.994	38106.5	34212.1	30271.7
848.041	39700.5	35709.1	30599.4
846.951	41594	37566.8	32942.4
845.997	42984.6	38909.6	34907.3
845.042	44397.7	40019.8	35570
843.951	46429.8	42216.7	37537.9
842.995	47540.5	43501.1	39489.2
842.039	48827.7	44375.1	40904.4
840.946	50166.6	46373.7	43006.9
839.99	52721.7	48256	44392.2
839.033	54099.2	50261.8	46585.6
837.938	55829.7	51928.4	48311.9
836.981	57334.6	53615.8	50489.9
836.022	59098	55068.5	52654.7
835.064	60953.4	56787.8	54593.9
833.967	62940.8	58468.1	57045.6
833.008	64186.1	60623.5	58337.4
832.048	66128.5	61684.9	60830.9
830.95	67678.1	63655.8	62999.1
829.99	69481.4	65297.3	64253.6
829.028	70971.1	67416	67146.2
828.067	72709.5	68691	68670.7
826.967	74517.4	71283.1	71778.5
826.005	76149.4	73057.5	74420.9
825.042	77865.6	74127.5	76333
823.941	79587.2	75947.9	78225.6
822.978	81202.6	77287.4	80715.1
822.014	82468.9	78802.9	82467.6
821.049	84713.9	81021.9	85264.9
819.947	86316.4	83111.6	87503
818.981	88106.9	83306.4	88999.2
818.016	89136.7	86924.7	91592.1
817.05	90213.5	88176.2	92910.6
815.945	91780.1	89139.1	94258.4
814.978	93972.4	89840.8	97978.1
814.011	95442.4	91077.3	99586.9
813.044	95845.5	93923.5	102140
811.937	100144	94845.3	104165
810.969	97943.6	95745.7	106270
810	99003.2	96057.2	106971
809.031	100536	99010.6	108275
808.061	100895	100020	110204
806.953	101909	101033	110809
805.982	103462	102326	112230
805.012	104689	102817	115443
804.04	107159	103775	117238
803.069	108290	106060	118542
801.958	108265	105898	118039
800.986	111115	107328	118233
800.013	110817	108452	120271
799.04	110378	108419	121364
798.067	111126	109125	121863
796.954	112220	109530	121423
795.979	112475	109472	122594
795.005	111901	110163	123744
794.03	111510	110485	124438
793.054	114067	112526	125568
791.939	114774	112662	124828
790.963	114937	113510	127205
789.986	113265	113961	125381
789.009	112687	114432	125880
788.032	113419	113381	127260
787.054	113030	113653	126427
785.936	113969	111064	124977
784.958	114953	111734	125730
783.979	113866	112907	126248
783	113613	111097	125309
782.02	113684	110919	124160
781.04	113181	112495	124993
780.06	112454	111744	124078
778.939	113375	110169	123639
777.958	112484	110431	122757
776.976	110798	109015	123104
775.995	111692	110928	120805
775.012	110347	110708	121611
774.03	109005	110975	120437
773.047	108250	108733	118077
772.063	109254	107470	119258
770.939	108548	108779	118978
769.955	108146	107430	117802
768.971	108326	107922	116836
767.986	106268	106540	115294
767.001	105457	105720	114240
766.015	104560	105475	113109
765.029	104203	103668	112760
764.043	104826	104170	112104
763.056	103114	104311	110317
762.069	103231	103364	109519
760.941	102798	102333	108413
759.953	101501	101321	107417
758.965	99617.4	100922	106850
757.976	99882.4	99724.7	105417
756.987	100567	100138	104623
755.998	99553.4	99453.7	104221
755.009	98253	98765.2	103230
754.019	97682.1	97946.6	101667
753.029	98087.3	97102.5	101316
752.038	95861.4	96385.2	100413
751.047	96147.9	95740.2	98133.6
750.056	95960.5	96333.2	98618.6
749.064	94459.1	96105.2	98036.3
747.93	95042.8	95450	96341.3
746.938	94657.5	94228.4	95802.6
745.945	93468.9	94230.8	94954.3
744.952	93985	93213.1	94597.5
743.958	93076.1	93583.3	93932
742.964	92740.4	93319.2	92462.1
741.97	92766.9	92112.5	92737.4
740.976	92254.8	92685.8	92409.1
739.981	91927.8	91477.7	91368.9
738.985	91459.2	91412.5	90755.2
737.99	91460.1	91792	90441.3
736.994	91161.2	90911	90396.5
735.997	91747.9	91073.2	89589
735.001	91439.3	90151.7	89369.1
734.004	90707.5	90471.9	88356.9
733.006	90634.9	90298.9	88263.6
732.009	90553.4	90322.8	88238
731.011	90242.1	90001.8	87669.3
730.012	90146.8	89869.6	87124.7
729.014	90097.8	89783.8	87113.8
728.015	89619.1	89483.9	86554.9
727.015	89606.9	89385.9	86533.6
726.015	89649.6	89445.8	86492.8
725.015	89395.9	88866.8	85939.2
724.015	89637.7	88385.6	85739.6
723.014	89400.5	88796.5	85142.8
722.013	89215.5	88417.5	85115.4
721.012	89051	88208.8	84980
720.01	88942.7	88335.7	84692.4
719.008	88245.1	87986.8	84406.4
718.005	88087	87752.4	83993.8
717.002	87975.2	87488.6	84019.1
715.999	88077.4	87471	83440.6
714.996	87281.2	87223.2	83002.2
713.992	87134	86764.5	82749.6
712.988	87271.2	86384.2	82189.5
711.983	86531.7	86284.2	82086.1
710.978	86512.6	85732	81183.3
709.973	85987.9	85355.9	81234.1
708.968	85542.9	84887.4	80432.1
707.962	84805.5	85330.4	80185.5
706.956	84388.6	84534.1	79979.3
705.949	83914.6	84375.2	79068.7
704.942	83337.5	83420.3	78790.1
703.935	82828.1	82334	77308.9
703.071	82506.3	81819.3	77527.9
702.064	81617.6	81850.3	76390.2
701.055	81261.1	81134.4	75732.4
700.047	80304.7	80646.4	75192.2
699.038	80235.6	80481.2	74338.2
698.029	79554.1	80129.6	73497.1
697.02	78994.9	78757.3	72471.2
696.01	77883.3	78537.8	71918.9
695	77107.7	77752.6	70854
693.989	76501.2	76927.8	69955.3
692.979	75374.8	76225.3	68831.3
691.967	75032.2	75690.3	68229.8
690.956	73654	74372.1	67103.6
689.944	73036.1	73853.4	66834.1
688.932	72753.4	73206.1	64944
688.064	71624.1	72318.4	64500.8
687.052	70961.7	71727.6	63642.4
686.039	69827.9	70465.9	62120.7
685.025	68963.6	69903.1	60976.4
684.012	68469.8	69082.3	60034.8
682.998	67958	68302.2	59146.9
681.984	66770.7	67591.2	58087.8
680.969	66175.3	66471.4	56682
679.954	64935.1	65602.2	55666.8
678.939	64110	64694	54707.5
678.068	63436.9	64094.6	54161.6
677.052	62570.1	63293	52594.9
676.036	61490.2	62288.4	51569.1
675.02	61064.2	61807.3	50733.6
674.003	60343.7	61085.5	50047
672.986	59672.3	59999.4	48978.6
671.968	58527.2	59318.4	48232.7
670.951	57681.6	58404.7	46921.5
669.933	57208.4	57654.6	46022.3
669.06	56744.6	56997.4	45215
668.041	56020.1	56439	44356.7
667.022	55350.1	55765.1	43463.3
666.003	54685.5	54846.5	43120.1
664.983	53893.1	54741.9	42257.5
663.963	53239.1	53751.4	41404.4
662.943	52992	53232.8	40625.4
662.068	52381.1	52603.4	40346.9
661.047	51862.4	52052.4	39479.4
660.026	51450.8	51762.8	38840.1
659.005	51055.8	51123.7	38229.2
657.983	50434.5	50707.2	37439.2
656.961	49906.5	50028.7	37069.9
655.939	49549.2	49463.7	36761
655.062	49232.2	49291.6	36312.6
654.039	48959.7	48894.5	36114.1
653.016	48306.8	48477.2	35534.5
651.992	47915	47993.5	35122.2
650.968	47844.2	47682.9	34962.9
649.944	47317.3	46998.6	34008.5
649.066	47165.9	46944.9	34088.1
648.041	46504	46389.7	33879
647.016	46392.3	46247	33437.7
645.991	46161	46153.6	33299.5
644.965	45734.5	45604	32742.3
643.939	45231.5	45150.6	32801.8
643.06	44949.1	45142.8	32330.5
642.033	44823.1	44846.9	32421.2
641.006	44778.2	44374.1	31940.2
639.979	44405.8	44237.2	32137.4
638.952	44123.5	43962.4	31689.9
638.071	44108.2	43900.8	31959.9
637.043	43848.1	43439.5	31533.3
636.015	43466.2	43339	31753.1
634.986	43337.8	43123.9	31631.1
633.957	43291	42960.2	31431.4
632.928	43239.2	42743.6	31392.3
632.045	42939.9	42774.8	31435.6
631.016	42897.9	42479.3	31642.8
629.986	43035	42651.2	31727.3
628.955	43010.3	42467.3	31999
628.072	42975.9	42403.9	32172.7
627.041	43080.1	42463.2	32269.4
626.01	43415.9	42580.2	32811.5
624.978	43497.7	42760.4	33265.7
623.946	43885.8	42936	33854.3
623.062	44240.3	43047.5	34406.8
622.03	44646.1	43297	35124.3
620.997	45273	43781	36005
619.964	45871.3	44273.2	37202.3
618.931	46648.5	45010.5	38187.3
618.045	47428.6	45491.8	39179.5
617.011	48637.6	46282	40793.8
615.977	49928.5	47292.7	42502.4
614.943	51177.3	48262.7	44001.5
614.056	51981.4	49116.7	45705.3
613.021	53882.4	50399.9	47832.8
611.986	55733.2	51993.1	50255.4
610.951	57622.4	53334	52687.3
610.063	59606.2	54928.7	55189.6
609.027	61488.4	56201.7	57352.9
607.99	63429	57922.2	59980.4
606.954	65741.6	59925.7	63089.2
606.065	68006.4	61785.1	65974.1
605.028	70709.1	63530	68740.9
603.991	72816.9	65506	71590.1
602.953	75047.2	67246.5	74350.7
602.063	77066	68599.3	76485.6
601.025	79103.3	70428.8	79154.2
599.987	81314.4	71942	82012
598.948	83200.4	73609.1	84323.9
598.057	84746.7	74762.1	86110
597.018	86805.6	76380	87851.8
595.979	88164.4	77498.8	89760.4
594.939	89320.8	78324.3	91064.4
594.047	90187.2	79197.3	92291.8
593.007	91564	79694	93492.9
591.966	92543.4	80676.9	94640.7
591.074	93350.3	80830.9	95328.4
590.033	93735.9	81448.9	95542.3
588.991	94188.5	81780.1	95912.9
587.95	94835.1	81821.7	95964.3
587.056	94884.9	81722.7	96457.1
586.014	94639.8	81676.7	96290.6
584.972	94881.6	81972.9	95709.5
583.929	94364.4	81313.2	95341.2
583.035	94150.5	80763	94942.4
581.992	93942.2	80811.8	94495.7
580.948	93072.4	80219.9	94081.8
580.053	92980.3	79603.4	93487.4
579.009	92045.4	78991	92629.6
577.965	91381.4	78447.6	91716.3
577.069	90766.9	77940.6	90916.2
576.025	90100.7	77471.3	90154.2
574.979	89360.2	76618.2	89054.4
573.934	88526.6	75965.1	88199.4
573.038	87948	75470.2	87311.2
571.992	87171.4	74680.5	86274.7
570.946	86337.1	74247.1	85570.4
570.049	85815.4	73873.3	85210.3
569.002	85012.6	73112	84363.3
567.955	84690.8	72664.8	83839.5
567.058	84344.5	72399.8	83278.1
566.01	83902.7	72110.6	82711.8
564.962	83552.2	71842.4	82506.8
564.064	83392.9	71610.1	82394.2
563.016	83310.2	71295.5	82055.5
561.967	83120.5	71366.1	81986.7
561.068	83255.5	71513.4	81893
560.02	83223.8	71409.2	82041
558.97	83284	71350.9	82362.6
558.071	83401.1	71498.4	82319.6
557.021	83822.2	71615.7	82827.7
555.971	83723.9	71712.6	83092.2
555.071	84118.6	71899.5	83461.8
554.02	84396	72291	83556.7
552.97	84568.2	72232.9	83774.1
552.069	84700.1	72376.3	83913.1
551.018	84910.1	72450.1	84138.9
549.966	84929.6	72626.5	84322.8
549.065	85033	72639.9	84518.3
548.013	85129.5	72689.7	84610.8
546.961	85230.8	72636.4	84503.4
546.058	85128.2	72587.2	84393.9
545.006	85087.6	72563	84293.8
543.953	84867.4	72385.4	84005.8
543.05	84555.4	72194.6	83885.4
541.997	84568.4	72054.3	83435.4
540.943	84629.1	71933.2	82786.8
540.04	84115.6	71565.6	82551.3
538.985	83666.4	71209.2	82056.6
537.931	82929.7	70875.8	81647.6
537.027	82995.7	70618.2	81058.4
535.972	82301.9	70236.6	80567.6
535.068	81836.1	69986.5	80135.7
534.012	81478.1	69553.6	79475.4
532.957	81132.7	69140.4	78425.9
532.052	80419.9	68670.9	78148.6
530.996	79673.8	68169.8	77487.2
529.939	78853	67680.3	76762
529.034	78917.1	67528.8	75952.1
527.977	78460.9	67152.4	75190.6
527.071	77599.1	66679.2	74620.7
526.014	77025.9	66261	73884.2
524.956	76380.7	65575.4	73077
524.05	75752	65198.1	72605.2
522.992	75225.4	64710.3	71835.7
521.933	74595.4	64398.9	71094.7
521.026	73986.6	63920.1	70676.4
519.968	73365.1	63308.9	69802.9
519.06	73011.2	63052.7	69164.3
518.001	72509.9	62652.6	68614.2
516.941	72073	62311.5	68299.4
516.033	71251.8	61888.1	67405.2
514.973	70830.9	61395.5	66881.8
514.065	70251.7	61114	66294.9
513.005	69845.6	60777.7	65761.7
511.944	69476.8	60388.9	65118.7
511.035	68972.7	60174.1	64722.8
509.974	68452.7	59650.9	64122.6
509.064	68011.9	59409.6	63758.5
508.003	67699.5	59039.8	63234
506.941	67014.4	58542.3	62371.6
506.031	66845.8	58403.8	62133.1
504.969	66317.4	57905.3	61514
504.058	65961.1	57417.5	61174.3
502.996	65287.5	57237.8	60501.1
501.933	64947.3	56869	60067.7
501.022	64578.1	56627.6	59738.4
499.959	64108.6	56194.5	59291.5
499.047	63817.5	55885.8	58773.3
497.984	63217.6	55493.6	58228.5
497.072	62925.3	55130.2	57693.6
496.008	62457.7	54825	57135.4
494.943	61902.1	54331.6	56684.8
494.031	61518.6	54022	56208.6
492.966	60879.5	53564.1	55746.5
492.053	60843.5	53338.4	55066.7
490.988	60269.5	52909.6	54463.3
490.075	59649.9	52427.2	54098.8
489.009	59100.5	51987.7	53484.8
487.944	58822.3	51641.1	52879.1
487.03	58389.3	51259	52166.2
485.964	57471	50617.6	51697.4
485.049	57042.1	50193.3	51097.6
483.983	57035.8	49941.7	50366
483.068	56592.9	49633.5	49851.8
482.001	55806.3	48958.2	49119.6
480.934	55076.9	48354.9	48405.3
480.019	54520.3	47870.6	47876
478.951	53903.9	47362.5	47162.5
478.036	53566.5	47003.1	46642.3
476.967	52963.5	46504.3	45932.4
476.052	52357.7	45925.5	45187
474.983	51736.2	45369	44589.7
474.067	51228.6	44891.3	43849.8
472.998	50698.5	44410.5	43245.3
471.929	50246.6	43914.9	42414.9
471.012	49641.1	43457.5	41821.9
469.942	49066.1	42884	41178.7
469.025	48493.6	42402.3	40596.8
467.955	48007.2	41942.7	39906.4
467.038	47653	41527.3	39394
465.967	47056.7	41011.8	38666.5
465.05	46627.1	40584	38054.6
463.979	46110.7	40122.7	37486.4
463.061	45604.2	39691.8	36942.6
461.989	45154.9	39223	36375.6
461.071	44741.3	38873.8	35886.7
459.999	44517.5	38489.8	35205.2
458.927	44006.3	38049.1	34647.8
458.009	43559.4	37664	34134.6
456.936	43105.2	37221.6	33529.1
456.017	42732.2	36905.3	33105.2
454.944	42379.3	36544.9	32632.2
454.025	41958.4	36255.3	32118.7
452.951	41616.1	35847.4	31549.3
452.031	41230.5	35511.8	31171.9
450.958	40784.1	35128.7	30608.2
450.038	40535.7	34860.6	30205.8
448.964	40195.8	34520.4	29711.4
448.043	39808.7	34199	29238.9
446.969	39484.7	33845.2	28651.2
446.048	39180.1	33605.4	28227
444.973	38834.6	33245.1	27795.4
444.052	38515	32985.2	27419.9
442.977	38068.4	32545.3	26838.6
442.055	37697.3	32227.8	26357.9
440.98	37407.6	31911.1	25756
440.058	37158.7	31670	25444.2
438.982	36798.1	31370.7	24969.6
438.059	36362.7	31000.2	24465.9
436.983	35949.7	30649.5	23922.7
436.061	35608.1	30327.4	23365.5
434.984	35261.1	30012.2	22967.7
434.061	35120	29843.5	22700.9
432.984	34691	29465.4	22088.8
432.061	34336.9	29162.3	21649.8
430.983	33943	28821.3	21085.3
430.06	33770.6	28637.3	20718.3
428.982	33489.1	28396.8	20356.5
428.058	33209.5	28142.4	20026.7
426.98	32879.2	27841.1	19533.9
426.056	32681.7	27654.7	19172.1
424.977	32495.8	27495.9	18845.6
424.053	32356	27370.9	18608.3
422.974	32120.7	27190.2	18340.9
422.049	31900	27028.8	18066
420.97	31802.2	26945.5	17770
420.044	31728.6	26881.7	17637
418.965	31636	26875.2	17549.3
418.039	31566.8	26804.7	17411
416.959	31510.3	26764	17276.3
416.033	31453.9	26786.3	17313
414.953	31475.9	26833.9	17306.8
414.027	31483.8	26853.4	17269.3
412.946	31482.7	26936.3	17396.7
412.02	31527.7	26949.8	17450
410.939	31674.8	27130.8	17585
410.012	31792.5	27247.8	17766.1
408.93	31918.4	27485.4	18017.8
408.003	32012.6	27543.2	18169.3
407.076	32134.7	27734.4	18439.7
405.994	32415.3	28018	18805.5
405.067	32543.8	28136.2	19013.2
403.984	32709.2	28394.6	19356.2
403.056	32931.9	28597.5	19647.2
401.974	33166.5	28841.4	20009.4
401.046	33378.3	29114.6	20395.1
399.963	33580.2	29297.2	20764.1
399.034	33777.4	29486.9	21133.4
397.951	33945.8	29620.9	21379.1
397.022	34085.3	29767.1	21701.9
395.938	34106.7	29936.9	22088.4
395.009	34359.3	30068.7	22296.2
393.925	34428.6	30168.1	22508.5
392.996	34391.1	30253.8	22909.8
392.066	34602.3	30321	22892.4
390.982	34692.2	30425.6	23135.5
390.052	34682.6	30499.9	23430.3
388.967	34743	30496.4	23657.2
388.037	34800.8	30656	23834.3
386.952	34893.8	30651.6	23990.1
386.022	34970.4	30812.7	24250.3
384.936	35053.7	30895.3	24613
384.005	35239.1	31000.3	24854
383.075	35371	31135.9	25227.6
381.989	35572.3	31342.9	25650.6
381.057	35776.5	31507.4	26049
379.971	35945.9	31698.1	26569.7
379.04	36153.2	31978.5	27255.7
377.953	36791.1	32387.6	27663
377.021	37030.3	32672.5	28082.4
375.934	37433	33049.3	28821.1
375.002	37957.7	33529.1	29560.4
374.07	38430.4	34012.6	30279.9
372.983	39239.1	34835.2	31674.4
372.05	39859.3	35684.1	32749.5
370.963	40176.5	35883.1	33683.5
370.03	41269	36659.6	34354.6
368.942	42297.2	37812.4	36293.6
368.009	42978.6	38585.7	37277.6
367.076	44067.1	39500.3	38208.5
365.987	44745.6	39926.5	39466.8
365.054	46105.7	40942.3	41063
363.965	46397.9	41736.1	41907.8
363.031	47375.6	42497.8	43161.4
361.942	48563.1	43075.7	43657.3
361.008	48715.5	43578.7	44763.6
360.074	49311.2	43787.4	45180.8
358.985	49743.4	44613.8	46130
358.05	50199.8	44637.3	45586.9
356.96	50311.5	44845.4	46509.7
356.026	50623.3	45504.4	46913.3
354.935	50653.1	45208.4	47056.8
354.001	50810.6	45311.2	46318.2
353.066	51241.4	45639.8	46519
351.975	51700.7	45854.9	47221.5
351.04	51540.4	46073.8	47220
349.949	51371.6	46677.2	48847.5
349.013	52399.6	47008.2	48104.6
348.078	52287.3	47478.9	48471.5
346.986	52842.4	47730.8	49018.2
346.05	53258.8	47908.8	49420.6
344.958	53815.7	48372.4	49907
344.022	53627.9	48663.9	50260.2
342.93	54177	49535.9	49978.4
341.994	54184.5	49152.7	51221.4
341.057	54611.7	50049.9	50721.9
339.965	54348.8	49589.5	50988.2
339.028	54269	49248.1	50965.7
337.935	54235.8	50206.8	50571.2
336.998	54043.4	49168.7	49960.6
336.061	54143.6	49712.2	50934.8
334.968	54502.1	49541.9	50422.9
334.03	54668.3	49151.2	49620.5
332.937	54668.4	49832.2	50215.3
331.999	54569.2	49972.1	50646.6
331.061	54086.4	49698.5	49249.5
329.967	54611	49175.6	49099.9
329.029	54290.8	49094.2	49782.2
327.935	53852.3	49590.5	49204.9
326.997	53786.5	49635	49145.6
326.059	55186.3	49162.6	48129
324.964	54215.9	50178.1	49035.8
324.025	55368.4	49917.7	49667.9
322.93	55231.8	50537.9	47857.8
321.991	54593.7	50484.8	50205.6
321.053	54900.5	51740.3	49564.1
319.957	56350.8	52028.4	49561.9
319.018	55534.1	52420.4	49588.8
317.922	56199.9	52430	50614.3
316.983	55888.7	52782.2	50808.9
316.043	56313.9	52719.3	50124.6
314.947	56223.1	53018.3	49430.7
314.007	57027.2	53130.7	49019.8
313.068	55491.9	52591.4	52191.5
311.971	56869.4	53154.2	48521.2
311.031	55298.2	52517.3	50332.8
309.934	55229.7	52758.4	50161.8
308.994	55870	52540	48675.1
308.053	55587.7	53237.5	47147.4
306.956	53792.9	51607.7	48792.1
306.016	54023	49632.8	44317.5
305.075	52677.8	51792.6	44933.2
303.977	51338.5	46888.7	40148.3
303.036	50047.7	48940.7	44829.8
301.938	49320.2	46876	43734.2
300.997	47462.2	47943.8	40018.1
300.056	46359.3	46344.4	38334
