# Supplementary material for: Auxiliary sequential deposition enables 19%-efficiency organic solar cells processed from halogen-free solvents
Source: Nat Commun. 2023 Oct 31;14:6964. doi: 10.1038/s41467-023-41978-0 (PMC10618449; doi:10.1038/s41467-023-41978-0)
Supplement: Supplementary file 4 — Source Data [file 41467_2023_41978_MOESM4_ESM.zip › Source data/Source data_Supplementary Figure 3b.xlsx]

## Sheet: Tabelle1
Wavelength	Absorption coefficient
nm	cm-1
	D18-Cl:L8-BO-X BC	D18-Cl:L8-BO-X SD	D18-Cl:L8-BO-X ASD
999.968	4.77485e-11	0	1365.06
998.96	4.77485e-11	0	5.00222e-11
997.952	4.77485e-11	0	67.926
996.943	4.77485e-11	0	494.956
996.06	4.77485e-11	0	888.623
995.051	4.77485e-11	0	782.622
994.04	4.77485e-11	0	869.244
993.029	4.77485e-11	0	1184.41
992.017	4.77485e-11	0	1341.54
991.005	4.77485e-11	0	830.125
989.992	4.77485e-11	0	1344.78
988.978	4.77485e-11	0	1643.35
987.964	4.77485e-11	0	1468.13
986.95	4.77485e-11	0	2001.02
986.061	4.77485e-11	0	1358.11
985.045	4.77485e-11	0	1314.98
984.029	4.77485e-11	0	991.131
983.012	4.77485e-11	0	1034.81
981.994	4.77485e-11	0	378.526
980.976	4.77485e-11	0	1238.74
979.957	4.77485e-11	0	1069.12
978.937	4.77485e-11	0	1397.64
978.045	4.77485e-11	0	1860.44
977.024	4.77485e-11	0	1580.53
976.003	4.77485e-11	0	1719.91
974.981	4.77485e-11	0	738.279
973.958	4.77485e-11	0	1640.29
973.063	4.77485e-11	0	1752.56
972.04	4.77485e-11	0	1661.5
971.015	4.77485e-11	0	1504.15
969.991	4.77485e-11	0	2097.67
968.965	4.77485e-11	0	2521.28
967.939	4.77485e-11	0	821.596
967.041	4.77485e-11	0	1116.95
966.014	4.77485e-11	0	2174.05
964.986	4.77485e-11	0	805.484
963.958	4.77485e-11	0	1516.78
963.058	4.77485e-11	0	1875.73
962.028	4.77485e-11	0	2021.65
960.998	4.77485e-11	0	2054.53
959.968	4.77485e-11	0	1222.27
958.936	4.77485e-11	0	1466.09
958.034	4.77485e-11	0	1635.33
957.001	4.77485e-11	0	1889.14
955.968	4.77485e-11	0	2392.52
955.064	4.77485e-11	0	2376.2
954.03	4.77485e-11	0	1620.09
952.996	4.77485e-11	0	2008.98
951.96	4.77485e-11	0	1306.56
951.054	4.77485e-11	0	2274.91
950.018	4.77485e-11	0	1968.27
948.981	4.77485e-11	0	2368.87
947.944	4.77485e-11	0	1932.48
947.035	4.77485e-11	0	2122.29
945.997	4.77485e-11	0	2244.39
944.958	4.77485e-11	0	1910.64
944.048	4.77485e-11	0	1958.96
943.008	4.77485e-11	0	2395.56
941.967	4.77485e-11	0	2119.19
941.056	4.77485e-11	0	2116.69
940.014	4.77485e-11	0	2506.31
938.972	4.77485e-11	0	1933.62
938.059	4.77485e-11	0	2424.42
937.015	4.77485e-11	0	2459.82
935.971	4.77485e-11	0	2046.78
935.057	4.77485e-11	0	1868.63
934.012	4.77485e-11	0	2718.53
932.966	4.77485e-11	0	2467.98
932.051	4.77485e-11	0	2153.97
931.004	4.77485e-11	0	2613.91
929.956	4.77485e-11	0	3322.35
929.039	4.77485e-11	0	3009.38
927.991	4.77485e-11	0	2859.54
926.942	4.77485e-11	0	2996.69
926.023	4.77485e-11	0	3424.36
924.973	4.77485e-11	0	2726.73
924.054	4.77485e-11	0	2764.81
923.003	420.793	0	2618.22
921.951	393.536	0	3319.59
921.03	242.211	0	3355.53
919.977	343.558	0	3345.43
919.056	209.898	0	3386.76
918.002	296.231	0	3295.03
916.947	302.053	0	3683.86
916.024	125.069	0	3711.22
914.969	248.766	0	3777.79
914.044	40.409	0	3907.93
912.988	262.62	0	4434.73
912.063	299.607	0	4257.96
911.005	158.07	0	4006.12
909.947	142.326	3.2004	4318.87
909.021	239.476	162.38	4286.52
907.961	277.987	323.219	4665.1
907.034	455.205	174.779	4812.38
905.974	438.872	259.831	4993.56
905.045	452.304	329.969	4908.32
903.984	290.486	350.798	4809.73
903.055	586.902	461.638	4974.29
901.993	856.884	659.144	5427.27
901.062	593.097	372.122	5649.82
899.999	746.926	535.68	6197.27
898.935	854.48	795.987	6238.81
898.004	735.583	829.475	6232.24
896.939	1170.94	875.782	6257.67
896.006	1121.09	1188.84	6377.88
894.94	1265.35	1203.22	6911.06
894.007	1503.04	1524.84	7057.81
892.94	1542.99	1661.72	7202.23
892.006	1566.84	1897.99	7510.02
890.937	2060.41	1790.02	7617.62
890.002	2024.55	2021.35	7781.29
888.933	2236.38	2418.69	8408.81
887.997	2354.41	2507.78	8639.95
887.061	2553.84	3037.51	8935.58
885.99	2784.39	3166.17	9074.42
885.053	3260.76	3620.41	9921.62
883.981	3410.95	3816.17	9786.79
883.043	3662.23	4197.77	10391.3
881.97	3908.72	4584.16	10690.3
881.031	4283.42	4888.72	11100.5
879.957	4601.71	5608.42	11719.9
879.017	4978.6	6034.77	12217.3
877.943	5636.08	6689.96	12405.3
877.002	6223.43	7211.97	13855.3
876.061	6425.79	7711.57	14040.3
874.984	7211.84	8402.18	14441.5
874.042	7584.18	8968.9	14861.6
872.965	8426.84	9691.22	15664.2
872.022	8853.35	10652.2	15792.3
870.944	9522.01	11527.9	16895
870	10103.2	11813.1	17447.9
869.055	10821.6	12936.4	18254.2
867.976	11417	13952	19124.5
867.03	12376.6	14850	19859.5
865.95	13373.8	15789.4	21363.7
865.004	13918.4	16823.7	22149.1
864.057	15319.6	17963.1	23039.5
862.975	16292.2	19653.3	24469.4
862.027	17142.7	20295.1	24398.3
860.944	18495.5	22109.2	26497.7
859.996	19521.1	22865.9	28878.7
859.047	20647.3	24479.3	29069.6
857.963	21732.7	26322.8	30294.2
857.013	23574.9	26996.9	31832.4
856.063	24448.9	28686.6	32209.7
854.977	25769	29917.4	34952.8
854.026	26996.1	31416.5	35242.5
852.939	28916.5	32994.7	38371.8
851.988	29348.7	34783	38818.5
851.036	31985.7	36921.3	41179.7
849.947	32966.8	38829.4	42724.4
848.994	34460.1	40248.1	43630.4
848.041	36657	41394.2	47007.5
846.951	38264.3	43260.4	47864.7
845.997	40833.6	45539.3	51361.4
845.042	41464.6	47284.5	52279.8
843.951	42858.2	49000	55443.9
842.995	45007.5	51040.8	56719.7
842.039	46459.5	52276.6	58439.4
840.946	48846.8	54181	60902.2
839.99	50216.1	57062	63509.2
839.033	52261	57887.6	65974.9
837.938	54160.2	60344.9	67861
836.981	55968.7	62001.8	71131.1
836.022	57395.8	64272.7	72494.5
835.064	59641.1	65477.2	75212.8
833.967	61809.4	67791.6	76714.8
833.008	63203.1	68467.9	80064.8
832.048	64396.3	71622.9	81142
830.95	66870.9	72511.6	83542.7
829.99	69076	74781.4	86629
829.028	70562.6	76992.7	88855.7
828.067	72001.8	78155.5	91215
826.967	74307.5	80464.2	93454.2
826.005	76378.2	81871.3	95080.7
825.042	77387.8	83416.8	97504.3
823.941	78656	84730.9	99830.2
822.978	80208.6	86541.6	101469
822.014	81353.1	87909.7	103340
821.049	82555.9	90478.9	105694
819.947	85482.4	90400.4	108626
818.981	87006.3	91272.2	108941
818.016	87276.8	93918.2	112901
817.05	89296.9	95411.1	113289
815.945	89113.2	96597.5	115280
814.978	92086.7	96709.5	116168
814.011	92378	97633.4	116702
813.044	94217.1	97825.6	118026
811.937	95337.4	101633	119145
810.969	95872.2	101060	120815
810	95861.7	104244	120850
809.031	97284.7	101842	122705
808.061	98533.8	105061	126847
806.953	98294.4	104726	127309
805.982	99434	105513	125266
805.012	101056	105330	127885
804.04	100723	106445	126650
803.069	101354	106731	128109
801.958	101514	106101	130514
800.986	100642	107228	129034
800.013	101175	106570	132031
799.04	102514	107712	131868
798.067	102063	107356	129428
796.954	102305	107679	129834
795.979	102588	108391	131372
795.005	103243	106796	129866
794.03	102517	107325	131055
793.054	102582	105887	132080
791.939	103209	107477	128100
790.963	101942	108314	128563
789.986	101548	108087	127518
789.009	102222	108094	129149
788.032	99991.2	108001	128857
787.054	101895	108522	128688
785.936	100093	108176	126741
784.958	100292	106213	127106
783.979	99494.3	105839	125919
783	99671.6	106969	127602
782.02	98544.6	105502	124891
781.04	98647.3	103661	124368
780.06	98263.5	103316	124064
778.939	96875.7	103217	122123
777.958	96576.3	103263	122713
776.976	96287.5	101481	119016
775.995	95807.2	100649	119711
775.012	94914.4	99466.9	117477
774.03	93947.1	99888.5	118162
773.047	93415.8	99595.6	118961
772.063	92347.4	98839.5	117335
770.939	91390.8	99162.5	113818
769.955	90883.6	97025.4	113359
768.971	89892	97114.2	112898
767.986	89438.2	95660.5	112354
767.001	89212.6	94878.9	110709
766.015	88047	94800.9	109099
765.029	87177.8	94688.7	108376
764.043	86436.3	93345.1	107090
763.056	86225.5	92885.9	106746
762.069	85175.5	92244.5	106097
760.941	84799.9	91454.1	104600
759.953	83204.5	90460.5	103277
758.965	83160.8	89355.5	102575
757.976	82481.8	89427.8	102058
756.987	81718.1	88684.7	100791
755.998	81350.2	88434	99294.8
755.009	80400.7	87987.5	98940.1
754.019	79331.2	86818.3	98290.7
753.029	79256.6	86382.3	96610.3
752.038	78688.7	86498.1	95632.5
751.047	77961.2	85547.7	95510
750.056	77290.7	85166.3	94803
749.064	76935.1	83975	93542.2
747.93	76230.9	84200.5	93060.4
746.938	76144.3	84488.3	91991.8
745.945	76010.8	82978.8	91621
744.952	75562.6	83492	91052.2
743.958	74959.1	82545	90539.7
742.964	74209.6	82263.6	90134.8
741.97	74462.1	81507.9	89469.5
740.976	73393.3	81304.5	89282
739.981	73467.2	81128.8	88712.5
738.985	72820.4	80370.3	88385.5
737.99	72685	80520.3	87950.2
736.994	72386.7	79937.9	87472.4
735.997	72271.1	79893.2	86926
735.001	71338.1	79510.4	86107.6
734.004	71769.1	79028	86334.5
733.006	71146.7	78862.7	86676.5
732.009	71488	78685.6	85560.1
731.011	70633.8	78606.6	84827.4
730.012	70700.1	78878.2	84356.7
729.014	70503.1	77594.3	84410.9
728.015	69829.3	77992.3	83924.9
727.015	69868.6	77159.7	83626.4
726.015	69385.6	77128.7	83197.5
725.015	69415.1	77211.7	83073.3
724.015	68984.9	77028.9	82561.7
723.014	68689.6	77106	82323.2
722.013	68556.3	76839.2	82077.2
721.012	68096.5	76094.9	81325.9
720.01	67891.9	76056.6	81213
719.008	67482.9	76117.4	81157
718.005	67243.5	75327.6	81005.7
717.002	66938.8	75446.2	80415.1
715.999	66537.6	75033.3	79976
714.996	66151.6	74519.3	79307.9
713.992	66005.8	74477.1	78574.2
712.988	65580.5	73729.5	78083.7
711.983	65110.3	73479.8	77766.8
710.978	64636.7	73367.6	77330.7
709.973	64325.2	72747.8	76189.2
708.968	64019.1	72439.1	75927.7
707.962	63368.6	71863.5	75057.7
706.956	63148.4	71674	74657.8
705.949	62667.7	70914.8	74397.6
704.942	61955.7	70555.5	73475.6
703.935	61320	69913.2	72596.1
703.071	61027.2	69516.5	72022.9
702.064	60499.1	69004.6	71283.3
701.055	59519.3	68227.3	70768
700.047	58813.3	68067.7	69795.5
699.038	58431.3	67280.9	69284.4
698.029	58034.4	67156.9	68444.2
697.02	56994.6	66383.3	67349.6
696.01	56548	65964	66730
695	55871.8	64940.1	65834.5
693.989	55082.2	64061.1	64536.6
692.979	54564.6	63618.7	63861.9
691.967	53690.2	63136.6	62788.1
690.956	53062	62712.6	61904.9
689.944	52347.4	61885	61072.7
688.932	51754.1	61081.5	59961.5
688.064	51165.3	60306.3	59230.3
687.052	50612.9	59405.6	58428.2
686.039	49475.1	59003.6	56778.3
685.025	48945.1	58364.7	56031.1
684.012	48304.3	57310.6	55005.7
682.998	47741.7	56955.3	54418.3
681.984	47066.4	55940.5	53385.3
680.969	45984.4	54852.5	52417.3
679.954	45553.7	54642.3	51813.1
678.939	45114.3	54019.5	51113.2
678.068	44459.6	53185.1	49919.6
677.052	43264.8	52481.1	48745.8
676.036	42780.4	51930.4	47703.4
675.02	42034.3	51500.7	47415.1
674.003	41793.9	50544	46701.1
672.986	41037.7	50240.5	45370.4
671.968	40644.4	49359.5	44584.8
670.951	39724.2	48709.9	43602.3
669.933	39250	48165.5	43413.2
669.06	38930.5	47720.7	42603.3
668.041	38620.7	47248	41993.8
667.022	37920.8	46536.4	41172.6
666.003	37544	45815	40689.3
664.983	37111.9	45470.2	40057.1
663.963	36307.7	45028.9	39255.3
662.943	35889	44434.9	38797
662.068	35673.5	44313.2	38300.7
661.047	35295.9	43641.2	37861.9
660.026	34859.6	43460.3	37580.9
659.005	34687.3	42815.9	36792.2
657.983	34289.7	42617.6	36176.7
656.961	34123.3	42156.8	35853.4
655.939	33623.7	41690.8	35046.7
655.062	33411.2	41479.1	34982.6
654.039	33195	41043.6	34586.3
653.016	32744.1	40888.3	34239.9
651.992	32556.1	40521.3	33888.9
650.968	32439.7	40200.6	33817.1
649.944	31891.4	39943.1	33177.2
649.066	32054.4	39904.4	33003
648.041	31815.5	39402.9	32840.1
647.016	31399.1	39336.7	32768.4
645.991	31443.4	38971.7	32223.3
644.965	31069.8	38618.8	32104.5
643.939	30790.2	38299.2	31564.9
643.06	30629.1	38082.9	31295.6
642.033	30655.7	37910.7	31491.6
641.006	30301.2	37708.6	31280.2
639.979	30227.6	37443.8	31086.3
638.952	30147.6	37290.1	30812.4
638.071	30166.3	36939	30788
637.043	29832	36851.3	30632.4
636.015	29911.5	36629	30402
634.986	29928.8	36618.3	30270.8
633.957	29990.1	36408	30427.2
632.928	29886.8	36338.5	30214
632.045	29988.8	36133.7	30512.3
631.016	30029.7	35937.3	30423.3
629.986	30301.1	35820.1	30619.1
628.955	30395.7	35716.8	30817.9
628.072	30478.9	35794.3	30901.2
627.041	30680.6	35738.3	31201
626.01	31068.8	35805.1	31506.8
624.978	31464.6	35826.3	31954.6
623.946	31807.5	36198.1	32396.4
623.062	32385.2	36207.2	32986.6
622.03	32925.7	36392.7	33831.4
620.997	33752.3	36608.2	34436.4
619.964	34707.2	36853.7	35591.8
618.931	35601.8	37128.8	36656.7
618.045	36719.8	37476.2	37562.7
617.011	37974.6	38240.4	39012.8
615.977	39365.4	38988.9	40664.1
614.943	40637.6	39372.2	42381.8
614.056	41907.6	40131	43729
613.021	43979.2	40897	45564.4
611.986	46092.6	42040	48149.1
610.951	48378.7	43163.4	50496
610.063	50284.9	44043.8	52702.3
609.027	52535.5	45104.7	55044.8
607.99	54607.4	46263.9	57491
606.954	57361.6	47538.6	60434.4
606.065	59996.1	48934.6	63052.3
605.028	62473.4	50154.8	65813.1
603.991	65188.2	51641.8	68360.4
602.953	67785.1	52691.7	71002.5
602.063	69644.2	53830.6	72823.7
601.025	72216.5	55026.1	75679.1
599.987	74408.6	56238.8	77811.6
598.948	76861.4	57459.9	80041.3
598.057	78392.8	58447.7	82033.6
597.018	80571.6	59458.6	83825
595.979	81852.9	59931.3	85661.5
594.939	83239.6	60827.9	86656.3
594.047	84360.5	61126.2	87472.1
593.007	86010.4	61783.8	88535.4
591.966	86824.7	62114.6	89201.9
591.074	87481.9	62425.8	89993.6
590.033	88210	62684.1	90701.2
588.991	88543.8	62625.7	90232.4
587.95	89114.4	62914	90766.4
587.056	89317.5	62489.4	90751
586.014	89101	62645.5	90471.9
584.972	89062.6	62277.1	90009.4
583.929	88684.1	61948	89421.5
583.035	88245	61784.5	89151.1
581.992	87996.1	61438.6	88474.4
580.948	87615.5	60836	87432.3
580.053	87163.8	60309.9	86891.3
579.009	86075.3	59948.8	85799.5
577.965	85520.8	59158.9	84856.2
577.069	84721.2	58567.2	83960.6
576.025	83986.5	58215.5	83309.2
574.979	83225.2	57592.2	82332.3
573.934	82227.3	56791.7	81377.9
573.038	81345	56338.5	80272
571.992	80501.8	55716	79269.6
570.946	79675.4	55326	78937
570.049	79425.4	54868.7	78432.8
569.002	78548.4	54262	77665.6
567.955	77818.8	53892.5	76950.8
567.058	77270	53538.4	76339.5
566.01	77036.6	53265.6	76094.4
564.962	76807.4	53081.1	75871.1
564.064	76721.1	53028.2	75607.7
563.016	76501.7	52860.6	75362.8
561.967	76283	52411.6	75252.2
561.068	76308	52617.5	75498.3
560.02	76357.8	52397.7	75488.2
558.97	76531.6	52384.2	75632.9
558.071	76704.4	52421.5	75907.5
557.021	76990.2	52573.4	76108.1
555.971	77274.3	52655.9	76378.1
555.071	77435.3	52803.4	76855.2
554.02	77902.7	52847.2	77149.8
552.97	78160.5	52889.3	77161.2
552.069	78557.8	53050.1	77599.6
551.018	78632.4	53109.7	77435.4
549.966	78664.9	53084.7	77719.5
549.065	78782.8	53185.8	77876.9
548.013	78948.5	53117.2	77898.1
546.961	79004.9	53112.6	77708.4
546.058	78863.4	53077.9	77636.2
545.006	78892.4	53123.9	77722.6
543.953	78601.4	52991.7	77354.1
543.05	78423	52927.3	77070.4
541.997	78171.9	52748.8	76798.2
540.943	78092.3	52560.7	76606.3
540.04	77742.3	52424.2	76092.9
538.985	77233.1	52106.9	75607.6
537.931	76594.8	51905.4	74828.7
537.027	76259.7	51683.7	74504.9
535.972	75747.8	51391.1	73791.3
535.068	75270.6	51219.3	73504
534.012	74687.1	50864.2	72702.2
532.957	74145.2	50484.1	72076.9
532.052	73424.1	50199.7	71497.8
530.996	72788.4	49914.6	70635.7
529.939	71857.2	49527.2	69799.1
529.034	71596.8	49243	69315
527.977	71018	48891.6	68686.9
527.071	70282.1	48568.6	67959.8
526.014	69676.8	48154.5	67030.6
524.956	68771.4	47819.6	66247.5
524.05	68242.3	47517.8	65728.8
522.992	67467.5	47177.2	64850.6
521.933	66925.5	46870.8	64507.9
521.026	66242.3	46668.9	63626.1
519.968	65405.6	46197.6	62974.6
519.06	64862.6	45873.8	62487.6
518.001	64307.7	45686.3	61953.1
516.941	63687.9	45480.4	61737.7
516.033	63003.6	45075.3	61085.8
514.973	62449.9	44782.6	60404
514.065	62129.3	44500.1	59937.2
513.005	61594.4	44248.1	59418.8
511.944	60968.8	43960.9	58863.6
511.035	60513.9	43773.9	58202.3
509.974	59980.9	43526.8	57698.7
509.064	59463.8	43311.6	57345.2
508.003	59030.6	43002.2	56933.8
506.941	58446.2	42686.5	56360
506.031	58246.3	42612.6	56305.7
504.969	57837.1	42280.2	55565.4
504.058	57194.9	42077.9	55191.8
502.996	56713.5	41799.4	54788.2
501.933	56305.5	41533.6	54239.3
501.022	55833.5	41291.1	53849.6
499.959	55459	41064.4	53435.1
499.047	55171.8	40900.1	53084
497.984	54503.6	40520.2	52575.3
497.072	54134.5	40282.9	52164.6
496.008	53705.7	39920.7	51663.3
494.943	53233.3	39669.4	51069.7
494.031	52795.7	39455.2	50654.6
492.966	52260.4	39088.4	49985.8
492.053	51914.2	38862.8	49682.6
490.988	51375.2	38491.7	49310.3
490.075	50821.7	38268.1	48771
489.009	50287.3	37888.4	48179.9
487.944	49903.2	37566.2	47716.4
487.03	49488.9	37211.1	47150
485.964	48645.2	36844.7	46355
485.049	48229.1	36461	45774.3
483.983	47804.9	36139.8	45457.6
483.068	47366.8	35897	44996.2
482.001	46676.1	35409	44251
480.934	46030.8	34998.6	43565.9
480.019	45546.6	34577.5	43064.7
478.951	44946.1	34175.4	42308.2
478.036	44586.5	33913.6	41809.4
476.967	44112.1	33479.3	41170.4
476.052	43481.4	33044.3	40451.1
474.983	42937.4	32620.7	39687.5
474.067	42425.2	32157.6	39182.2
472.998	41952.7	31843.3	38652.6
471.929	41382.9	31370	37886.4
471.012	40809.5	31035.6	37325.3
469.942	40313.3	30570.7	36747.2
469.025	39751.8	30226.4	36036.7
467.955	39321.1	29802.6	35595.3
467.038	38967	29477.8	35049.6
465.967	38357.4	29084.3	34511
465.05	38040.6	28695.1	33908
463.979	37383.6	28357.4	33413.3
463.061	37041.1	27976.4	32904.3
461.989	36453	27642	32392.5
461.071	36159	27388.5	32010.8
459.999	35750.1	27010.7	31423.8
458.927	35297.5	26657.5	30950.9
458.009	34916.8	26367.5	30546.3
456.936	34462	26016.5	29913.1
456.017	34061.8	25775.3	29422
454.944	33756.7	25504.7	29063.5
454.025	33409.5	25205.5	28643
452.951	33045.8	24882.5	28065.7
452.031	32631	24604.2	27672.7
450.958	32328.1	24351	27160.2
450.038	31993.9	24136.4	26896.2
448.964	31636.8	23874.4	26449.4
448.043	31317.3	23621.4	26028.4
446.969	30965.6	23324.5	25534.6
446.048	30781.4	23098.6	25131
444.973	30394.8	22855.4	24808.4
444.052	30144.6	22658.5	24402.6
442.977	29639.5	22301	23753.8
442.055	29354.3	22087.8	23410.7
440.98	28999.9	21801.6	22867.1
440.058	28709	21600.2	22552.4
438.982	28453.3	21372.9	22119.1
438.059	28003.2	21081.7	21614.8
436.983	27706.5	20772.2	21166.9
436.061	27223.9	20527.9	20769.6
434.984	26909.1	20297.5	20371.3
434.061	26810.4	20155.4	20083.3
432.984	26288.1	19780	19512
432.061	25967.5	19568.5	19041.1
430.983	25602.8	19262	18539.9
430.06	25365.6	19118.8	18281.1
428.982	25120.9	18926.5	17895.8
428.058	24873.1	18759.9	17558.8
426.98	24580.1	18487.8	17087.2
426.056	24440.9	18331.5	16701.6
424.977	24152.9	18184.6	16474.7
424.053	24083.1	18087.8	16257.2
422.974	23819.2	17984	15962.4
422.049	23776	17878.9	15574.7
420.97	23669.5	17779	15470.5
420.044	23607.7	17721.3	15281.9
418.965	23573	17740.2	15167.8
418.039	23486.8	17739.6	15110.4
416.959	23500.3	17730.4	14974.4
416.033	23461.5	17809	14974
414.953	23561	17851.5	15003
414.027	23581	17890.6	14871.3
412.946	23685.7	18040.1	14949.4
412.02	23751.4	18137.3	15018.6
410.939	24009.2	18339.6	15257.5
410.012	24136.9	18474	15476.2
408.93	24333.3	18717.9	15696.5
408.003	24517.1	18821.7	15830.3
407.076	24798.2	19091.5	16081.2
405.994	25120.4	19371.3	16427.1
405.067	25270.4	19541.7	16644.2
403.984	25563.3	19800.5	16981.1
403.056	25764.6	20025.2	17299.9
401.974	26049.3	20295.5	17698.4
401.046	26383.5	20564.2	18017.1
399.963	26561.9	20799.5	18308.7
399.034	26792.5	20970.6	18562
397.951	26981.2	21189.5	18781.1
397.022	27262.1	21378.4	19187.5
395.938	27400.3	21558	19403.9
395.009	27594.5	21720.7	19603
393.925	27694.1	21814.8	19907.7
392.996	27681	21911.2	19974.2
392.066	27918.5	22005.3	20187.1
390.982	28031.9	22165.5	20496
390.052	28069.3	22271.6	20604.3
388.967	28198.7	22365.2	20819.9
388.037	28216.3	22462.4	20930.1
386.952	28365.2	22600.9	21274
386.022	28412.3	22688.9	21372.4
384.936	28568.1	22889.3	21637.4
384.005	28571.3	22974.3	22142.2
383.075	28721.8	23257	22529.4
381.989	28893.2	23457.6	22944.6
381.057	29027.3	23616.2	23343.6
379.971	29139.1	23893.4	23951.8
379.04	29343.9	24152.1	24357.9
377.953	29658.8	24427.2	24883.2
377.021	29749.6	24707.4	25425.4
375.934	30083.3	25036	26063.1
375.002	30384.9	25433.7	26741.5
374.07	30731.2	25808.8	27455.8
372.983	31298	26427.8	28423.2
372.05	31437.7	27120.4	29585.1
370.963	32147.9	27429.1	30376.1
370.03	32772.3	28049.1	31926.5
368.942	34082	29076.9	33187.3
368.009	34523.9	29508.9	34243.9
367.076	35044.8	30133.6	34849.4
365.987	35744.3	30679.2	36445.8
365.054	37041.5	31681.1	37520.8
363.965	37400.2	32298	38544.1
363.031	38162.1	32759.8	39271.8
361.942	38661.2	33180.9	40228.4
361.008	39390.2	33623.8	41034.5
360.074	39925.8	34000.8	41775.7
358.985	40328.1	34402.8	42416.4
358.05	40434.2	34790.6	43104.8
356.96	40549.1	34589.6	42822.9
356.026	40370.8	35050.7	43801.8
354.935	40887.7	34797.6	43549.7
354.001	40693.1	34836.8	43456.9
353.066	40606.8	34973.9	43281.5
351.975	40460.2	34955.7	44923.6
351.04	40288.6	35195.3	43753.6
349.949	41294.8	35777.7	43933.4
349.013	40682.4	35922.8	44138.6
348.078	41186	36251.9	44542.6
346.986	41336.3	36304.8	45040.1
346.05	41609.4	36963.6	44790.7
344.958	41370.2	36987.5	45812.1
344.022	41465.1	37171.7	46125
342.93	42507.3	37558.1	46373.4
341.994	42330.1	37536	47101.6
341.057	42456.4	37947.1	46717.5
339.965	41365.8	37748.4	45796.3
339.028	42308.8	37845.9	46536.1
337.935	42571.5	37794.2	46190.7
336.998	41864	38047.6	46204.5
336.061	41036.3	37979.6	46379.5
334.968	41184.6	38337.9	46011.7
334.03	40874.9	37392.7	46261.1
332.937	40792.3	37697.7	44976.6
331.999	41361.3	37732.7	46515.7
331.061	40943.5	37754.5	44712.5
329.967	39935.1	37556.4	45383.4
329.029	40333.2	37552.1	44878.8
327.935	40671.4	37059.1	44675.3
326.997	40256.2	37916.2	44655.8
326.059	39707.9	37838.5	44635.2
324.964	40382.3	37949.9	45396.3
324.025	40884	38159.8	45149.1
322.93	41383.9	38823.3	45954.3
321.991	41269.5	38302.1	44407.1
321.053	42084.8	39092.8	45206.2
319.957	42322.5	40190.8	45283.7
319.018	42540.7	39579.9	45825.5
317.922	43257.4	39470.4	46032.3
316.983	43219.8	40047.1	45595.7
316.043	43962.9	40674	46462.4
314.947	43049.9	40311.9	45726.2
314.007	42591.8	40372.8	45611.5
313.068	43600.8	40925.3	46218.9
311.971	43758.6	40787.5	44455.5
311.031	44791.9	40207.1	45227.2
309.934	44655.6	40266.5	44463.5
308.994	42799.2	39531.4	42813.1
308.053	43263.1	39828.6	42054.6
306.956	42531.8	39047.6	40898.3
306.016	41066.2	36986.9	39493.6
305.075	40703.3	40436.3	39611.8
303.977	38194.8	35770.1	34786.1
303.036	38956.3	37327.9	32194.8
301.938	37383.1	36235.5	31363.3
300.997	38881.3	37242.6	32425.6
300.056	38185.2	37288.1	33015.4
