# Supplementary material for: Auxiliary sequential deposition enables 19%-efficiency organic solar cells processed from halogen-free solvents
Source: Nat Commun. 2023 Oct 31;14:6964. doi: 10.1038/s41467-023-41978-0 (PMC10618449; doi:10.1038/s41467-023-41978-0)
Supplement: Supplementary file 4 — Source Data [file 41467_2023_41978_MOESM4_ESM.zip › Source data/Source data_Supplementary Figure 4.xlsx]

## Sheet: Tabelle1
Voltage	Current density
V	mA/cm^2
	4000 RPM	3000 RPM	2000 RPM	1000 RPM	no DTT
-0.5	-24.845	-25.555	-26.4791	-26.1334	-23.1705
-0.49	-24.8377	-25.565	-26.5187	-26.1043	-23.1668
-0.48	-24.8058	-25.5449	-26.5293	-26.1269	-23.1891
-0.47	-24.8323	-25.5784	-26.5259	-26.1051	-23.1754
-0.46	-24.8388	-25.5515	-26.5458	-26.0983	-23.1834
-0.45	-24.8615	-25.5408	-26.5276	-26.1184	-23.1794
-0.44	-24.863	-25.5412	-26.5524	-26.1054	-23.1911
-0.43	-24.8306	-25.507	-26.5461	-26.1224	-23.1937
-0.42	-24.8527	-25.5289	-26.5347	-26.0802	-23.1786
-0.41	-24.8173	-25.5107	-26.5436	-26.0632	-23.2117
-0.4	-24.8217	-25.5447	-26.5033	-26.0814	-23.1674
-0.39	-24.8221	-25.5353	-26.5216	-26.0564	-23.168
-0.38	-24.8083	-25.5253	-26.4782	-26.0748	-23.1351
-0.37	-24.8441	-25.5358	-26.4813	-26.0496	-23.1314
-0.36	-24.8309	-25.4982	-26.4879	-26.0466	-23.1571
-0.35	-24.8341	-25.4913	-26.4608	-26.051	-23.1477
-0.34	-24.8026	-25.49	-26.4988	-26.0228	-23.1786
-0.33	-24.7793	-25.4778	-26.4676	-26.0423	-23.1519
-0.32	-24.7936	-25.4873	-26.4733	-26.0104	-23.1628
-0.31	-24.7742	-25.4671	-26.4657	-26.0143	-23.1665
-0.3	-24.7934	-25.5055	-26.4457	-26.0344	-23.1222
-0.29	-24.7745	-25.5081	-26.4548	-25.9951	-23.1165
-0.28	-24.7438	-25.4798	-26.4403	-26.0181	-23.1028
-0.27	-24.7486	-25.474	-26.4337	-25.992	-23.0985
-0.26	-24.758	-25.4191	-26.4111	-25.999	-23.1131
-0.25	-24.7788	-25.4065	-26.3837	-26.0265	-23.1408
-0.24	-24.7758	-25.4134	-26.4089	-25.9873	-23.1683
-0.23	-24.7729	-25.3956	-26.3969	-26.0087	-23.1554
-0.22	-24.8006	-25.4424	-26.4334	-25.9881	-23.1694
-0.21	-24.7719	-25.4167	-26.4297	-25.9725	-23.1591
-0.2	-24.7943	-25.4542	-26.3923	-25.9861	-23.1408
-0.19	-24.7591	-25.4475	-26.4117	-25.9729	-23.1374
-0.18	-24.7414	-25.4166	-26.3935	-25.9855	-23.0773
-0.17	-24.7611	-25.4186	-26.4128	-25.9622	-23.0639
-0.16	-24.7106	-25.3644	-26.3926	-25.9525	-23.0382
-0.15	-24.7284	-25.3471	-26.3532	-25.977	-23.0559
-0.14	-24.6914	-25.35	-26.3689	-25.9409	-23.0785
-0.13	-24.6891	-25.3414	-26.3478	-25.946	-23.0713
-0.12	-24.6926	-25.3612	-26.3758	-25.9415	-23.1016
-0.11	-24.6664	-25.3189	-26.3763	-25.9078	-23.0902
-0.1	-24.6761	-25.3185	-26.3989	-25.9282	-23.1048
-0.09	-24.6594	-25.2907	-26.4177	-25.896	-23.1134
-0.08	-24.6757	-25.2934	-26.3832	-25.8821	-23.0945
-0.07	-24.7008	-25.3203	-26.3986	-25.8747	-23.1008
-0.06	-24.6726	-25.3054	-26.3592	-25.841	-23.0713
-0.05	-24.6874	-25.3123	-26.3424	-25.8625	-23.0613
-0.04	-24.6397	-25.2959	-26.3466	-25.8398	-23.0736
-0.03	-24.605	-25.2885	-26.3481	-25.8656	-23.0785
-0.02	-24.6027	-25.3078	-26.3772	-25.8619	-23.0851
-0.01	-24.5773	-25.2751	-26.3501	-25.8358	-23.071
0	-24.5951	-25.2919	-26.3678	-25.859	-23.0848
0.01	-24.5737	-25.2775	-26.4032	-25.8619	-23.0624
0.02	-24.5744	-25.24	-26.3803	-25.8734	-23.0382
0.03	-24.5929	-25.2895	-26.4237	-25.8633	-23.0542
0.04	-24.5923	-25.2415	-26.3935	-25.8332	-23.0299
0.05	-24.6043	-25.2418	-26.3769	-25.8372	-23.0622
0.06	-24.5661	-25.2123	-26.3672	-25.8041	-23.0707
0.07	-24.5767	-25.1722	-26.3532	-25.8171	-23.0816
0.08	-24.5636	-25.1889	-26.3643	-25.8034	-23.0776
0.09	-24.5428	-25.1722	-26.3284	-25.7684	-23.0599
0.1	-24.5567	-25.1981	-26.3287	-25.7904	-23.0819
0.11	-24.5264	-25.185	-26.3395	-25.7495	-23.0404
0.12	-24.5297	-25.164	-26.3164	-25.7389	-23.0302
0.13	-24.509	-25.1831	-26.3481	-25.7464	-23.0044
0.14	-24.4846	-25.1352	-26.3147	-25.7164	-22.9701
0.15	-24.5088	-25.114	-26.3107	-25.7368	-22.9838
0.16	-24.4639	-25.1039	-26.303	-25.7218	-22.981
0.17	-24.4602	-25.0839	-26.2619	-25.712	-23.0161
0.18	-24.4615	-25.1157	-26.2585	-25.6969	-23.009
0.19	-24.4655	-25.0845	-26.2199	-25.6827	-23.003
0.2	-24.4549	-25.0786	-26.2014	-25.6965	-23.0236
0.21	-24.4434	-25.0706	-26.1928	-25.6858	-22.9781
0.22	-24.4667	-25.0337	-26.2154	-25.6881	-22.9627
0.23	-24.4482	-25.0675	-26.2393	-25.7048	-22.9538
0.24	-24.4445	-25.0362	-26.2236	-25.6601	-22.9641
0.25	-24.4401	-25.0385	-26.2288	-25.6696	-22.9681
0.26	-24.3822	-25.0185	-26.2345	-25.6494	-22.9492
0.27	-24.3824	-24.9887	-26.2065	-25.6235	-22.9678
0.28	-24.3378	-25.0168	-26.2011	-25.6291	-22.9395
0.29	-24.3325	-24.9845	-26.1469	-25.5607	-22.9432
0.3	-24.3065	-24.974	-26.1623	-25.5428	-22.9298
0.31	-24.2807	-24.9627	-26.1377	-25.5307	-22.8986
0.32	-24.2887	-24.9297	-26.1326	-25.5249	-22.8998
0.33	-24.2747	-24.9397	-26.1509	-25.5583	-22.8786
0.34	-24.2872	-24.9179	-26.1198	-25.5472	-22.8843
0.35	-24.2654	-24.9074	-26.1489	-25.5629	-22.868
0.36	-24.2385	-24.8753	-26.1377	-25.5413	-22.8426
0.37	-24.2437	-24.814	-26.1312	-25.5182	-22.86
0.38	-24.1952	-24.8219	-26.1358	-25.4889	-22.8143
0.39	-24.2029	-24.7831	-26.0887	-25.4528	-22.8191
0.4	-24.1997	-24.7705	-26.0964	-25.4329	-22.8143
0.41	-24.1813	-24.7708	-26.0747	-25.3995	-22.7814
0.42	-24.1791	-24.7511	-26.0539	-25.387	-22.7994
0.43	-24.1489	-24.7621	-26.0433	-25.381	-22.7805
0.44	-24.1466	-24.7149	-26.0159	-25.3618	-22.7805
0.45	-24.1051	-24.7268	-26.0359	-25.3814	-22.7639
0.46	-24.0551	-24.7168	-26.0167	-25.3511	-22.739
0.47	-24.0457	-24.6641	-26.0424	-25.3531	-22.7594
0.48	-24.0079	-24.6485	-26.0259	-25.3601	-22.7376
0.49	-24.0204	-24.5923	-26.0082	-25.2835	-22.7468
0.5	-24.0069	-24.5874	-26.0227	-25.2746	-22.7099
0.51	-24.0028	-24.5532	-25.9799	-25.2207	-22.6744
0.52	-23.9864	-24.5117	-25.9537	-25.1773	-22.6927
0.53	-23.9209	-24.5211	-25.9203	-25.1689	-22.6292
0.54	-23.9123	-24.4701	-25.8975	-25.1589	-22.6404
0.55	-23.8451	-24.4502	-25.8995	-25.1862	-22.6295
0.56	-23.7946	-24.3956	-25.8663	-25.1338	-22.5901
0.57	-23.7732	-24.3328	-25.8661	-25.1165	-22.5575
0.58	-23.7456	-24.3262	-25.8233	-25.0933	-22.512
0.59	-23.7306	-24.2718	-25.769	-25.0257	-22.4989
0.6	-23.683	-24.2461	-25.7736	-24.9945	-22.4457
0.61	-23.6652	-24.1972	-25.6874	-24.9232	-22.3999
0.62	-23.6071	-24.1577	-25.6566	-24.8882	-22.3796
0.63	-23.5633	-24.12	-25.6132	-24.8363	-22.3256
0.64	-23.5614	-24.0544	-25.5402	-24.7631	-22.2904
0.65	-23.4756	-24.0184	-25.4885	-24.7448	-22.1809
0.66	-23.4198	-23.9459	-25.4129	-24.6598	-22.1008
0.67	-23.3631	-23.8781	-25.3464	-24.635	-22.0168
0.68	-23.3018	-23.8244	-25.2496	-24.6003	-21.8969
0.69	-23.2407	-23.7316	-25.1489	-24.5115	-21.822
0.7	-23.1446	-23.6909	-25.0407	-24.4437	-21.6913
0.71	-23.0585	-23.5917	-24.8727	-24.3119	-21.5609
0.72	-22.9376	-23.4935	-24.7291	-24.1697	-21.4154
0.73	-22.8242	-23.4052	-24.5305	-24.0371	-21.1858
0.74	-22.6938	-23.2451	-24.3008	-23.8487	-20.9505
0.75	-22.4954	-23.1106	-24.0348	-23.6857	-20.6236
0.76	-22.3083	-22.9064	-23.6935	-23.4416	-20.2376
0.77	-22.0452	-22.6179	-23.3353	-23.145	-19.7924
0.78	-21.7442	-22.347	-22.8376	-22.812	-19.2325
0.79	-21.3853	-21.9747	-22.2774	-22.3503	-18.592
0.8	-20.9491	-21.5692	-21.5654	-21.8451	-17.7481
0.81	-20.4398	-21.0387	-20.679	-21.1771	-16.7542
0.82	-19.7826	-20.3637	-19.6456	-20.3523	-15.5212
0.83	-19.0029	-19.5353	-18.3497	-19.3763	-13.9839
0.84	-18.0189	-18.4501	-16.7704	-18.0868	-12.1499
0.85	-16.7808	-17.1402	-14.8541	-16.5478	-9.91005
0.86	-15.2874	-15.4906	-12.5496	-14.6637	-7.26219
0.87	-13.4583	-13.4541	-9.80483	-12.3744	-4.1428
0.88	-11.3053	-10.9788	-6.50611	-9.68517	-0.49354
0.89	-8.73332	-7.99908	-2.68344	-6.47321	3.64125
0.9	-5.73884	-4.51393	1.68803	-2.79714	8.37395
0.91	-2.31062	-0.4231	6.75354	1.37699	13.6179
0.92	1.56231	4.23221	12.4078	6.14139	19.3918
0.93	5.93142	9.55495	18.6933	11.3618	25.6751
0.94	10.7126	15.4449	25.537	17.0643	32.4089
0.95	15.9326	21.9261	32.9909	23.241	39.6242
0.96	21.5516	28.9769	40.9952	29.849	47.2564
0.97	27.5573	36.5609	49.5162	36.8705	55.2855
0.98	33.8877	44.6128	58.4931	44.2266	63.6515
0.99	40.5729	53.1609	67.9353	51.9538	72.3788
1	47.5598	62.1474	77.802	60.0009	81.4185
