# Supplementary material for: Auxiliary sequential deposition enables 19%-efficiency organic solar cells processed from halogen-free solvents
Source: Nat Commun. 2023 Oct 31;14:6964. doi: 10.1038/s41467-023-41978-0 (PMC10618449; doi:10.1038/s41467-023-41978-0)
Supplement: Supplementary file 4 — Source Data [file 41467_2023_41978_MOESM4_ESM.zip › Source data/Source data_Supplementary Figure 5.xlsx]

## Sheet: Tabelle1
Voltage	Current density
V	mA/cm^2
	4000 RPM	3000 RPM	2000 RPM	1000 RPM	no DTT
-0.5	-24.2217	-25.4501	-26.909	-26.4102	-24.0668
-0.49	-24.2418	-25.3996	-26.8873	-26.4099	-24.0738
-0.48	-24.2727	-25.3849	-26.8556	-26.3515	-24.086
-0.47	-24.2649	-25.3691	-26.8627	-26.3315	-24.0805
-0.46	-24.3201	-25.3448	-26.8697	-26.357	-24.0909
-0.45	-24.2914	-25.3399	-26.8698	-26.3504	-24.0514
-0.44	-24.2967	-25.3393	-26.9104	-26.3962	-24.0575
-0.43	-24.2989	-25.3398	-26.8725	-26.3866	-24.0564
-0.42	-24.2773	-25.3405	-26.8805	-26.4366	-24.0372
-0.41	-24.285	-25.3578	-26.8894	-26.418	-24.0561
-0.4	-24.251	-25.3659	-26.8605	-26.4038	-24.0279
-0.39	-24.2436	-25.3545	-26.8797	-26.4435	-24.0451
-0.38	-24.2445	-25.3661	-26.8437	-26.3895	-24.0549
-0.37	-24.239	-25.3379	-26.8414	-26.3829	-24.041
-0.36	-24.2655	-25.3551	-26.8478	-26.3742	-24.0474
-0.35	-24.2386	-25.3653	-26.8359	-26.3611	-24.0137
-0.34	-24.2585	-25.3622	-26.8673	-26.3968	-24.0358
-0.33	-24.2621	-25.3753	-26.8547	-26.3544	-24.0271
-0.32	-24.24	-25.3494	-26.8671	-26.3675	-24.0407
-0.31	-24.2488	-25.3793	-26.8579	-26.3527	-24.0758
-0.3	-24.1818	-25.3482	-26.8422	-26.3219	-24.05
-0.29	-24.1541	-25.3476	-26.8753	-26.3591	-24.0753
-0.28	-24.1411	-25.3646	-26.8239	-26.3474	-24.0474
-0.27	-24.146	-25.3454	-26.8277	-26.3588	-24.0407
-0.26	-24.1828	-25.3692	-26.8341	-26.3379	-24.0549
-0.25	-24.1766	-25.3505	-26.8205	-26.3141	-24.0276
-0.24	-24.2192	-25.343	-26.879	-26.326	-24.0439
-0.23	-24.2093	-25.3355	-26.8744	-26.2754	-24.0294
-0.22	-24.2091	-25.2992	-26.8992	-26.3039	-24.0239
-0.21	-24.1942	-25.3159	-26.8937	-26.3022	-24.048
-0.2	-24.1454	-25.2896	-26.8859	-26.3141	-24.0117
-0.19	-24.1723	-25.3004	-26.9006	-26.3277	-24.03
-0.18	-24.1706	-25.2709	-26.8612	-26.2964	-24.0056
-0.17	-24.1807	-25.2659	-26.8457	-26.3016	-23.9806
-0.16	-24.1812	-25.2867	-26.8261	-26.312	-23.9893
-0.15	-24.14	-25.2914	-26.8248	-26.2714	-23.9551
-0.14	-24.1771	-25.3253	-26.8308	-26.2842	-23.9774
-0.13	-24.1322	-25.2882	-26.8163	-26.2522	-23.9644
-0.12	-24.1183	-25.3033	-26.8273	-26.2627	-23.9821
-0.11	-24.0979	-25.2839	-26.8261	-26.2638	-23.989
-0.1	-24.0923	-25.2426	-26.8396	-26.2853	-23.9554
-0.09	-24.1036	-25.2656	-26.8723	-26.2978	-23.9847
-0.08	-24.0937	-25.2001	-26.8312	-26.2766	-23.9504
-0.07	-24.1055	-25.2103	-26.8535	-26.3068	-23.9432
-0.06	-24.1116	-25.186	-26.8314	-26.2949	-23.9606
-0.05	-24.0628	-25.2033	-26.8196	-26.2638	-23.9368
-0.04	-24.083	-25.2262	-26.8158	-26.2856	-23.9641
-0.03	-24.0541	-25.2083	-26.7844	-26.2574	-23.9557
-0.02	-24.0574	-25.2193	-26.7966	-26.2798	-23.9713
-0.01	-24.0515	-25.1948	-26.7941	-26.2702	-23.9603
0	-24.0541	-25.1904	-26.7823	-26.2528	-23.9072
0.01	-24.0729	-25.1941	-26.7912	-26.2879	-23.9353
0.02	-24.0531	-25.171	-26.7412	-26.2621	-23.9165
0.03	-24.0477	-25.1917	-26.7883	-26.2781	-23.9295
0.04	-24.035	-25.1822	-26.7831	-26.2702	-23.9496
0.05	-23.9794	-25.1966	-26.7799	-26.2319	-23.9127
0.06	-23.9732	-25.1891	-26.7873	-26.2444	-23.9197
0.07	-23.9482	-25.1618	-26.7549	-26.2093	-23.9008
0.08	-23.9378	-25.1762	-26.7652	-26.1939	-23.9066
0.09	-23.9331	-25.1439	-26.7327	-26.1916	-23.922
0.1	-23.9257	-25.1623	-26.7355	-26.1707	-23.92
0.11	-23.9725	-25.1379	-26.7476	-26.1942	-23.9496
0.12	-23.9813	-25.1012	-26.74	-26.1765	-23.9258
0.13	-24.0111	-25.1298	-26.7461	-26.1976	-23.9165
0.14	-23.994	-25.0724	-26.7255	-26.1918	-23.9121
0.15	-23.9835	-25.0631	-26.7522	-26.1675	-23.8596
0.16	-23.9912	-25.0394	-26.7394	-26.1916	-23.8494
0.17	-23.9529	-25.0294	-26.7066	-26.1381	-23.8346
0.18	-23.9446	-25.0617	-26.726	-26.1347	-23.8291
0.19	-23.9275	-25.0429	-26.7066	-26.1309	-23.8288
0.2	-23.9018	-25.0724	-26.7253	-26.1079	-23.8149
0.21	-23.9041	-25.0418	-26.7175	-26.1245	-23.8627
0.22	-23.8704	-25.0448	-26.72	-26.1082	-23.8192
0.23	-23.8704	-25.0453	-26.7241	-26.1204	-23.8108
0.24	-23.856	-25.0316	-26.7087	-26.1193	-23.8178
0.25	-23.8383	-25.0481	-26.7492	-26.1036	-23.7803
0.26	-23.8507	-25.0219	-26.7257	-26.1137	-23.7948
0.27	-23.8234	-25.0356	-26.717	-26.0815	-23.7504
0.28	-23.8485	-25.0321	-26.7219	-26.0908	-23.7556
0.29	-23.815	-25.0145	-26.6651	-26.0769	-23.7693
0.3	-23.8	-25.0114	-26.6657	-26.036	-23.7458
0.31	-23.8002	-24.9824	-26.6421	-26.0232	-23.7431
0.32	-23.7849	-24.9985	-26.6313	-25.975	-23.719
0.33	-23.8125	-24.9763	-26.6409	-25.993	-23.7275
0.34	-23.7919	-24.9636	-26.6236	-26.0006	-23.7156
0.35	-23.7726	-24.9545	-26.6504	-25.9927	-23.6912
0.36	-23.7408	-24.8838	-26.6083	-26.0473	-23.7249
0.37	-23.6826	-24.8824	-26.597	-26.0035	-23.699
0.38	-23.6889	-24.8577	-26.5995	-26.0162	-23.6976
0.39	-23.6683	-24.8637	-26.5616	-25.9979	-23.6947
0.4	-23.6907	-24.8635	-26.5452	-25.9622	-23.6625
0.41	-23.7036	-24.8399	-26.4963	-26.0014	-23.6871
0.42	-23.6793	-24.8538	-26.5068	-25.9387	-23.6564
0.43	-23.6902	-24.7959	-26.4941	-25.9384	-23.6651
0.44	-23.6396	-24.7972	-26.4705	-25.9195	-23.6529
0.45	-23.6213	-24.7765	-26.4871	-25.8937	-23.6029
0.46	-23.6014	-24.7432	-26.4545	-25.9018	-23.6192
0.47	-23.5546	-24.753	-26.4745	-25.8777	-23.5748
0.48	-23.5454	-24.7125	-26.4687	-25.8772	-23.5454
0.49	-23.493	-24.7196	-26.4466	-25.8624	-23.528
0.5	-23.4928	-24.7021	-26.4405	-25.8452	-23.5002
0.51	-23.4844	-24.6591	-26.3884	-25.8551	-23.4979
0.52	-23.4519	-24.6375	-26.3946	-25.8148	-23.4694
0.53	-23.4591	-24.5847	-26.3661	-25.8034	-23.4804
0.54	-23.4041	-24.568	-26.3332	-25.7703	-23.4624
0.55	-23.3914	-24.5283	-26.3146	-25.694	-23.411
0.56	-23.3707	-24.5166	-26.2822	-25.6937	-23.4058
0.57	-23.324	-24.5	-26.3031	-25.6319	-23.3437
0.58	-23.3292	-24.5034	-26.2944	-25.6173	-23.3051
0.59	-23.2737	-24.5032	-26.2895	-25.5973	-23.252
0.6	-23.2474	-24.4129	-26.2827	-25.5558	-23.1957
0.61	-23.1984	-24.3941	-26.2519	-25.5674	-23.1771
0.62	-23.121	-24.313	-26.2384	-25.5102	-23.0996
0.63	-23.0936	-24.2815	-26.1909	-25.4954	-23.045
0.64	-23.0295	-24.2185	-26.1397	-25.4446	-22.9605
0.65	-22.9761	-24.1436	-26.08	-25.4017	-22.8621
0.66	-22.9245	-24.1041	-26.0316	-25.3651	-22.8049
0.67	-22.8659	-24.0361	-26.019	-25.262	-22.6897
0.68	-22.8113	-23.988	-25.956	-25.2159	-22.5674
0.69	-22.694	-23.9214	-25.9334	-25.129	-22.4002
0.7	-22.5904	-23.813	-25.8723	-25.035	-22.2173
0.71	-22.449	-23.7219	-25.8106	-24.9714	-22.0405
0.72	-22.3143	-23.5887	-25.7395	-24.8213	-21.7999
0.73	-22.1991	-23.4463	-25.574	-24.6855	-21.5421
0.74	-22.039	-23.2554	-25.4537	-24.4921	-21.2161
0.75	-21.8757	-23.0369	-25.2588	-24.2555	-20.8454
0.76	-21.6265	-22.8106	-25.0064	-23.9992	-20.4195
0.77	-21.3304	-22.4699	-24.7319	-23.6494	-19.8865
0.78	-20.9839	-22.099	-24.3449	-23.2488	-19.3047
0.79	-20.5203	-21.6025	-23.8803	-22.7405	-18.5642
0.8	-20.002	-21.0177	-23.2373	-22.1236	-17.6988
0.81	-19.3383	-20.2844	-22.4276	-21.3363	-16.681
0.82	-18.5255	-19.342	-21.3653	-20.3501	-15.4545
0.83	-17.5424	-18.2124	-19.9557	-19.1204	-14.0407
0.84	-16.3097	-16.7711	-18.2055	-17.5812	-12.3401
0.85	-14.8408	-15.0466	-15.9712	-15.6655	-10.3806
0.86	-13.0486	-12.9598	-13.2333	-13.346	-8.10927
0.87	-10.9255	-10.4476	-9.91679	-10.4944	-5.47247
0.88	-8.40587	-7.50395	-5.97343	-7.11209	-2.50153
0.89	-5.46115	-4.03236	-1.46743	-3.12161	0.84362
0.9	-2.11432	-0.07959	3.60939	1.4695	4.58647
0.91	1.68019	4.40955	9.33592	6.78202	8.70642
0.92	5.97891	9.47075	15.5485	12.7352	13.198
0.93	10.7076	15.0438	22.2652	19.3207	18.055
0.94	15.8623	21.1327	29.3787	26.5126	23.2584
0.95	21.4413	27.7362	36.9295	34.3258	28.8057
0.96	27.4282	34.8137	44.83	42.6746	34.6791
0.97	33.7777	42.3488	53.0587	51.5688	40.8584
0.98	40.4555	50.2759	61.5474	60.8834	47.2965
0.99	47.4699	58.629	70.311	70.6648	54.0198
1	54.78	67.3538	79.3191	80.8524	60.9961
