# Supplementary material for: Auxiliary sequential deposition enables 19%-efficiency organic solar cells processed from halogen-free solvents
Source: Nat Commun. 2023 Oct 31;14:6964. doi: 10.1038/s41467-023-41978-0 (PMC10618449; doi:10.1038/s41467-023-41978-0)
Supplement: Supplementary file 4 — Source Data [file 41467_2023_41978_MOESM4_ESM.zip › Source data/Source data_Supplementary Figure 6.xlsx]

## Sheet: Tabelle1
Voltage	Current density
V	mA/cm^2
	2000 RPM	3000 RPM	4000 RPM	5000 RPM
-0.5	-25.7207	-26.4791	-25.5371	-24.7862
-0.49	-25.7488	-26.5187	-25.5157	-24.8061
-0.48	-25.758	-26.5293	-25.5292	-24.7886
-0.47	-25.7939	-26.5259	-25.5008	-24.7834
-0.46	-25.7413	-26.5458	-25.5133	-24.7787
-0.45	-25.7468	-26.5276	-25.4996	-24.7625
-0.44	-25.7418	-26.5524	-25.4967	-24.7865
-0.43	-25.7052	-26.5461	-25.5089	-24.784
-0.42	-25.7026	-26.5347	-25.4708	-24.7987
-0.41	-25.6728	-26.5436	-25.4754	-24.8253
-0.4	-25.68	-26.5033	-25.4501	-24.7963
-0.39	-25.6852	-26.5216	-25.4422	-24.8128
-0.38	-25.705	-26.4782	-25.4368	-24.7952
-0.37	-25.7117	-26.4813	-25.4134	-24.7762
-0.36	-25.6792	-26.4879	-25.4326	-24.7621
-0.35	-25.7016	-26.4608	-25.4171	-24.7339
-0.34	-25.6861	-26.4988	-25.4351	-24.7322
-0.33	-25.6604	-26.4676	-25.4427	-24.7213
-0.32	-25.6649	-26.4733	-25.4131	-24.7448
-0.31	-25.6325	-26.4657	-25.4195	-24.7626
-0.3	-25.6395	-26.4457	-25.3926	-24.7366
-0.29	-25.6357	-26.4548	-25.3877	-24.7496
-0.28	-25.641	-26.4403	-25.3781	-24.7099
-0.27	-25.6832	-26.4337	-25.3695	-24.7262
-0.26	-25.649	-26.4111	-25.4035	-24.715
-0.25	-25.6804	-26.3837	-25.3874	-24.6712
-0.24	-25.6643	-26.4089	-25.415	-24.6756
-0.23	-25.6372	-26.3969	-25.4044	-24.6517
-0.22	-25.6587	-26.4334	-25.3903	-24.673
-0.21	-25.6185	-26.4297	-25.3962	-24.6804
-0.2	-25.6384	-26.3923	-25.3494	-24.6504
-0.19	-25.6092	-26.4117	-25.3382	-24.6608
-0.18	-25.5948	-26.3935	-25.3135	-24.6283
-0.17	-25.6302	-26.4128	-25.309	-24.6398
-0.16	-25.5861	-26.3926	-25.3499	-24.6489
-0.15	-25.6225	-26.3532	-25.3559	-24.6423
-0.14	-25.6241	-26.3689	-25.3827	-24.6755
-0.13	-25.6148	-26.3478	-25.343	-24.6441
-0.12	-25.6293	-26.3758	-25.3263	-24.6676
-0.11	-25.6025	-26.3763	-25.3253	-24.6828
-0.1	-25.5993	-26.3989	-25.2899	-24.6503
-0.09	-25.581	-26.4177	-25.3179	-24.6595
-0.08	-25.5327	-26.3832	-25.2785	-24.6086
-0.07	-25.5399	-26.3986	-25.2612	-24.5898
-0.06	-25.5231	-26.3592	-25.2727	-24.5871
-0.05	-25.5296	-26.3424	-25.2635	-24.5478
-0.04	-25.5102	-26.3466	-25.2962	-24.5479
-0.03	-25.5002	-26.3481	-25.2706	-24.5137
-0.02	-25.5307	-26.3772	-25.2902	-24.5148
-0.01	-25.5011	-26.3501	-25.2948	-24.5265
0	-25.5208	-26.3678	-25.2733	-24.5251
0.01	-25.5053	-26.4032	-25.2662	-24.5548
0.02	-25.4778	-26.3803	-25.2223	-24.5216
0.03	-25.4718	-26.4237	-25.2143	-24.551
0.04	-25.4453	-26.3935	-25.1822	-24.5561
0.05	-25.4645	-26.3769	-25.1725	-24.524
0.06	-25.4548	-26.3672	-25.1778	-24.5345
0.07	-25.4562	-26.3532	-25.1739	-24.485
0.08	-25.4812	-26.3643	-25.2051	-24.4687
0.09	-25.4487	-26.3284	-25.1832	-24.4732
0.1	-25.4381	-26.3287	-25.1775	-24.4302
0.11	-25.4266	-26.3395	-25.1882	-24.4336
0.12	-25.3959	-26.3164	-25.1454	-24.383
0.13	-25.3903	-26.3481	-25.1316	-24.3834
0.14	-25.3626	-26.3147	-25.1043	-24.3969
0.15	-25.3784	-26.3107	-25.0956	-24.3733
0.16	-25.3536	-26.303	-25.0827	-24.3882
0.17	-25.3518	-26.2619	-25.0454	-24.3785
0.18	-25.3594	-26.2585	-25.0669	-24.3867
0.19	-25.3385	-26.2199	-25.0556	-24.3803
0.2	-25.3602	-26.2014	-25.0663	-24.3459
0.21	-25.3284	-26.1928	-25.0586	-24.34
0.22	-25.3204	-26.2154	-25.0408	-24.3023
0.23	-25.3275	-26.2393	-25.0575	-24.303
0.24	-25.3024	-26.2236	-25.0263	-24.312
0.25	-25.3142	-26.2288	-25.0247	-24.2932
0.26	-25.3017	-26.2345	-25.0142	-24.2897
0.27	-25.3006	-26.2065	-25.0072	-24.2663
0.28	-25.2909	-26.2011	-25.0196	-24.269
0.29	-25.2593	-26.1469	-25.0043	-24.2739
0.3	-25.2789	-26.1623	-24.9957	-24.2616
0.31	-25.2284	-26.1377	-24.9592	-24.2874
0.32	-25.2334	-26.1326	-24.9417	-24.2575
0.33	-25.2218	-26.1509	-24.9322	-24.2341
0.34	-25.1791	-26.1198	-24.9103	-24.2328
0.35	-25.1891	-26.1489	-24.9191	-24.203
0.36	-25.1263	-26.1377	-24.8985	-24.1897
0.37	-25.1226	-26.1312	-24.9108	-24.1532
0.38	-25.1095	-26.1358	-24.9046	-24.1407
0.39	-25.0972	-26.0887	-24.8575	-24.1269
0.4	-25.1025	-26.0964	-24.8704	-24.1249
0.41	-25.0692	-26.0747	-24.799	-24.1363
0.42	-25.0451	-26.0539	-24.7675	-24.0892
0.43	-25.0291	-26.0433	-24.7307	-24.0918
0.44	-24.9927	-26.0159	-24.7049	-24.0594
0.45	-24.9988	-26.0359	-24.7144	-24.0032
0.46	-24.968	-26.0167	-24.6929	-23.9896
0.47	-24.9674	-26.0424	-24.7032	-23.9483
0.48	-24.9593	-26.0259	-24.6752	-23.9404
0.49	-24.9337	-26.0082	-24.626	-23.9204
0.5	-24.9199	-26.0227	-24.605	-23.8967
0.51	-24.8717	-25.9799	-24.5573	-23.912
0.52	-24.854	-25.9537	-24.5472	-23.8638
0.53	-24.8255	-25.9203	-24.5232	-23.8703
0.54	-24.7978	-25.8975	-24.5106	-23.828
0.55	-24.7976	-25.8995	-24.4909	-23.7933
0.56	-24.7528	-25.8663	-24.4465	-23.7835
0.57	-24.7495	-25.8661	-24.4421	-23.7238
0.58	-24.6969	-25.8233	-24.3649	-23.718
0.59	-24.6467	-25.769	-24.3239	-23.6814
0.6	-24.6233	-25.7736	-24.2713	-23.629
0.61	-24.5408	-25.6874	-24.2033	-23.6097
0.62	-24.5147	-25.6566	-24.1705	-23.5237
0.63	-24.443	-25.6132	-24.1059	-23.4898
0.64	-24.4049	-25.5402	-24.0645	-23.4376
0.65	-24.3471	-25.4885	-23.9718	-23.3561
0.66	-24.2778	-25.4129	-23.8869	-23.3246
0.67	-24.2393	-25.3464	-23.8131	-23.2171
0.68	-24.1305	-25.2496	-23.7159	-23.1628
0.69	-24.0309	-25.1489	-23.6365	-23.0729
0.7	-23.8993	-25.0407	-23.5137	-22.9596
0.71	-23.7402	-24.8727	-23.4138	-22.8476
0.72	-23.6141	-24.7291	-23.2735	-22.6826
0.73	-23.413	-24.5305	-23.0791	-22.5479
0.74	-23.2049	-24.3008	-22.8816	-22.3702
0.75	-22.9335	-24.0348	-22.633	-22.1491
0.76	-22.5944	-23.6935	-22.3334	-21.912
0.77	-22.2286	-23.3353	-21.9947	-21.6081
0.78	-21.7153	-22.8376	-21.5909	-21.2798
0.79	-21.1296	-22.2774	-21.1392	-20.8672
0.8	-20.3621	-21.5654	-20.5822	-20.37
0.81	-19.4017	-20.679	-19.9337	-19.7875
0.82	-18.2667	-19.6456	-19.0968	-19.0313
0.83	-16.8141	-18.3497	-18.1107	-18.153
0.84	-15.0606	-16.7704	-16.8951	-17.0449
0.85	-12.8862	-14.8541	-15.3877	-15.6942
0.86	-10.2821	-12.5496	-13.6108	-14.078
0.87	-7.21684	-9.80483	-11.4417	-12.0776
0.88	-3.59785	-6.50611	-8.86146	-9.69615
0.89	0.50439	-2.68344	-5.78793	-6.88012
0.9	5.21077	1.68803	-2.18699	-3.5878
0.91	10.4444	6.75354	1.96128	0.16871
0.92	16.2002	12.4078	6.80422	4.4942
0.93	22.482	18.6933	12.2378	9.2984
0.94	29.2056	25.537	18.281	14.5986
0.95	36.4057	32.9909	24.9571	20.3965
0.96	44.0169	40.9952	32.2153	26.6529
0.97	52.0059	49.5162	40.0368	33.3608
0.98	60.3179	58.4931	48.3397	40.4358
0.99	68.9661	67.9353	57.157	47.9129
1	77.9132	77.802	66.4256	55.7418
