# Supplementary material for: Auxiliary sequential deposition enables 19%-efficiency organic solar cells processed from halogen-free solvents
Source: Nat Commun. 2023 Oct 31;14:6964. doi: 10.1038/s41467-023-41978-0 (PMC10618449; doi:10.1038/s41467-023-41978-0)
Supplement: Supplementary file 4 — Source Data [file 41467_2023_41978_MOESM4_ESM.zip › Source data/Source data_Supplementary Figure 7.xlsx]

## Sheet: Tabelle1
Voltage	Current density
V	mA/cm^2
	2000 RPM	3000 RPM	4000 RPM	5000 RPM
-0.5	-26.661	-26.909	-26.1235	-25.4475
-0.49	-26.6307	-26.8873	-26.1574	-25.4198
-0.48	-26.6389	-26.8556	-26.1391	-25.442
-0.47	-26.6467	-26.8627	-26.1487	-25.416
-0.46	-26.6239	-26.8697	-26.1827	-25.4028
-0.45	-26.6458	-26.8698	-26.1668	-25.4249
-0.44	-26.6128	-26.9104	-26.1928	-25.3943
-0.43	-26.6028	-26.8725	-26.1347	-25.4263
-0.42	-26.5997	-26.8805	-26.1452	-25.4072
-0.41	-26.5972	-26.8894	-26.1444	-25.4024
-0.4	-26.6312	-26.8605	-26.1317	-25.4127
-0.39	-26.6002	-26.8797	-26.1671	-25.3605
-0.38	-26.6015	-26.8437	-26.1247	-25.3678
-0.37	-26.5857	-26.8414	-26.1424	-25.3505
-0.36	-26.5559	-26.8478	-26.1336	-25.3523
-0.35	-26.5749	-26.8359	-26.1284	-25.369
-0.34	-26.5532	-26.8673	-26.1566	-25.3563
-0.33	-26.5572	-26.8547	-26.1258	-25.3683
-0.32	-26.5563	-26.8671	-26.1456	-25.3323
-0.31	-26.5381	-26.8579	-26.1216	-25.3686
-0.3	-26.5652	-26.8422	-26.1303	-25.3746
-0.29	-26.5482	-26.8753	-26.1391	-25.3604
-0.28	-26.5589	-26.8239	-26.128	-25.3903
-0.27	-26.5441	-26.8277	-26.1442	-25.3691
-0.26	-26.5373	-26.8341	-26.14	-25.3668
-0.25	-26.552	-26.8205	-26.147	-25.369
-0.24	-26.5369	-26.879	-26.1446	-25.3525
-0.23	-26.5405	-26.8744	-26.0902	-25.3902
-0.22	-26.5233	-26.8992	-26.0838	-25.3597
-0.21	-26.5219	-26.8937	-26.0735	-25.3632
-0.2	-26.519	-26.8859	-26.0796	-25.3601
-0.19	-26.5096	-26.9006	-26.0821	-25.3326
-0.18	-26.5253	-26.8612	-26.076	-25.3242
-0.17	-26.4899	-26.8457	-26.0955	-25.2811
-0.16	-26.5114	-26.8261	-26.0646	-25.2986
-0.15	-26.5165	-26.8248	-26.0524	-25.2947
-0.14	-26.4788	-26.8308	-26.0172	-25.282
-0.13	-26.4991	-26.8163	-25.993	-25.3045
-0.12	-26.4601	-26.8273	-26.014	-25.2813
-0.11	-26.4665	-26.8261	-26.0028	-25.3048
-0.1	-26.4449	-26.8396	-26.0131	-25.2976
-0.09	-26.4365	-26.8723	-25.9912	-25.2746
-0.08	-26.4695	-26.8312	-25.995	-25.2681
-0.07	-26.4532	-26.8535	-26.0075	-25.2241
-0.06	-26.455	-26.8314	-25.9661	-25.2381
-0.05	-26.4362	-26.8196	-25.9618	-25.2372
-0.04	-26.404	-26.8158	-25.9172	-25.2565
-0.03	-26.4052	-26.7844	-25.895	-25.273
-0.02	-26.3711	-26.7966	-25.8938	-25.2447
-0.01	-26.3787	-26.7941	-25.8963	-25.258
0	-26.38	-26.7823	-25.9219	-25.2179
0.01	-26.3883	-26.7912	-25.9255	-25.1889
0.02	-26.3965	-26.7412	-25.9443	-25.1846
0.03	-26.3845	-26.7883	-25.9417	-25.1519
0.04	-26.4144	-26.7831	-25.9261	-25.1758
0.05	-26.3859	-26.7799	-25.9346	-25.1493
0.06	-26.3795	-26.7873	-25.8899	-25.1339
0.07	-26.3781	-26.7549	-25.8721	-25.1369
0.08	-26.3458	-26.7652	-25.8626	-25.1077
0.09	-26.3626	-26.7327	-25.8437	-25.151
0.1	-26.3454	-26.7355	-25.8752	-25.1406
0.11	-26.3464	-26.7476	-25.8439	-25.1468
0.12	-26.3199	-26.74	-25.8608	-25.1492
0.13	-26.2863	-26.7461	-25.8581	-25.1389
0.14	-26.32	-26.7255	-25.8553	-25.1726
0.15	-26.2862	-26.7522	-25.8709	-25.142
0.16	-26.2998	-26.7394	-25.8339	-25.1357
0.17	-26.2876	-26.7066	-25.8192	-25.1293
0.18	-26.2788	-26.726	-25.8231	-25.1052
0.19	-26.2939	-26.7066	-25.8002	-25.1246
0.2	-26.2464	-26.7253	-25.8341	-25.0851
0.21	-26.254	-26.7175	-25.829	-25.0812
0.22	-26.2411	-26.72	-25.84	-25.059
0.23	-26.2522	-26.7241	-25.8332	-25.0136
0.24	-26.2756	-26.7087	-25.7982	-25.0304
0.25	-26.2404	-26.7492	-25.7939	-25.0083
0.26	-26.2599	-26.7257	-25.7408	-25.0224
0.27	-26.2346	-26.717	-25.7507	-25.0148
0.28	-26.2091	-26.7219	-25.7559	-25.0128
0.29	-26.2189	-26.6651	-25.7511	-25.0327
0.3	-26.1747	-26.6657	-25.7517	-25.0083
0.31	-26.191	-26.6421	-25.7109	-25.0081
0.32	-26.1517	-26.6313	-25.7016	-24.9498
0.33	-26.157	-26.6409	-25.6743	-24.9209
0.34	-26.1611	-26.6236	-25.6367	-24.9199
0.35	-26.1421	-26.6504	-25.6227	-24.8964
0.36	-26.1756	-26.6083	-25.6014	-24.9193
0.37	-26.143	-26.597	-25.6355	-24.8975
0.38	-26.1311	-26.5995	-25.6028	-24.8995
0.39	-26.1025	-26.5616	-25.6164	-24.9143
0.4	-26.0745	-26.5452	-25.6187	-24.8727
0.41	-26.077	-26.4963	-25.5961	-24.8793
0.42	-26.0469	-26.5068	-25.6097	-24.8433
0.43	-26.0484	-26.4941	-25.5699	-24.804
0.44	-26.0548	-26.4705	-25.5585	-24.7933
0.45	-26.033	-26.4871	-25.5285	-24.7556
0.46	-26.0368	-26.4545	-25.4856	-24.751
0.47	-25.9861	-26.4745	-25.4984	-24.7157
0.48	-25.9739	-26.4687	-25.489	-24.7196
0.49	-25.9416	-26.4466	-25.4779	-24.6997
0.5	-25.8942	-26.4405	-25.4747	-24.6807
0.51	-25.8711	-26.3884	-25.4583	-24.6846
0.52	-25.823	-26.3946	-25.4611	-24.6236
0.53	-25.8299	-26.3661	-25.4146	-24.6199
0.54	-25.7967	-26.3332	-25.4057	-24.589
0.55	-25.781	-26.3146	-25.3656	-24.5448
0.56	-25.7878	-26.2822	-25.3245	-24.5313
0.57	-25.7412	-26.3031	-25.3134	-24.4524
0.58	-25.7446	-26.2944	-25.2646	-24.4465
0.59	-25.7002	-26.2895	-25.2736	-24.4121
0.6	-25.6506	-26.2827	-25.2313	-24.3977
0.61	-25.6131	-26.2519	-25.2095	-24.3828
0.62	-25.5489	-26.2384	-25.1997	-24.3114
0.63	-25.5336	-26.1909	-25.1232	-24.2738
0.64	-25.4548	-26.1397	-25.1089	-24.1986
0.65	-25.4189	-26.08	-25.0213	-24.143
0.66	-25.3716	-26.0316	-24.9612	-24.0988
0.67	-25.2915	-26.019	-24.9032	-24.0374
0.68	-25.2324	-25.956	-24.8168	-23.9953
0.69	-25.111	-25.9334	-24.7706	-23.9051
0.7	-25.0112	-25.8723	-24.686	-23.85
0.71	-24.8617	-25.8106	-24.6327	-23.7688
0.72	-24.6734	-25.7395	-24.534	-23.6368
0.73	-24.4859	-25.574	-24.3963	-23.5225
0.74	-24.2053	-25.4537	-24.2614	-23.347
0.75	-23.9092	-25.2588	-24.0559	-23.1569
0.76	-23.4713	-25.0064	-23.8455	-22.919
0.77	-22.9486	-24.7319	-23.5581	-22.6155
0.78	-22.3143	-24.3449	-23.2056	-22.3118
0.79	-21.4679	-23.8803	-22.792	-21.9309
0.8	-20.4626	-23.2373	-22.2398	-21.4825
0.81	-19.188	-22.4276	-21.5804	-20.8923
0.82	-17.6236	-21.3653	-20.7318	-20.154
0.83	-15.7521	-19.9557	-19.6711	-19.2811
0.84	-13.4834	-18.2055	-18.341	-18.1409
0.85	-10.8916	-15.9712	-16.6464	-16.7424
0.86	-7.9028	-13.2333	-14.5781	-15.0036
0.87	-4.52435	-9.91679	-12.0096	-12.8499
0.88	-0.76423	-5.97343	-8.90996	-10.2552
0.89	3.33257	-1.46743	-5.21718	-7.10419
0.9	7.80122	3.60939	-0.89034	-3.42599
0.91	12.5709	9.33592	4.07183	0.86647
0.92	17.627	15.5485	9.79284	5.85647
0.93	22.9427	22.2652	16.1498	11.478
0.94	28.4878	29.3787	23.1538	17.752
0.95	34.2506	36.9295	30.8249	24.6927
0.96	40.2133	44.83	39.0829	32.2633
0.97	46.345	53.0587	47.917	40.422
0.98	52.6062	61.5474	57.222	49.0976
0.99	59.0252	70.311	67.0389	58.3218
1	65.5678	79.3191	77.3035	68.0264
