# Supplementary material for: Auxiliary sequential deposition enables 19%-efficiency organic solar cells processed from halogen-free solvents
Source: Nat Commun. 2023 Oct 31;14:6964. doi: 10.1038/s41467-023-41978-0 (PMC10618449; doi:10.1038/s41467-023-41978-0)
Supplement: Supplementary file 4 — Source Data [file 41467_2023_41978_MOESM4_ESM.zip › Source data/Source data_Supplementary Figure 8.xlsx]

## Sheet: Tabelle1
Voltage	Current density	Current density	Current density
V	mA/cm^2
	Toluene	xylene	TMB
-0.5	-26.909	-27.018	-26.4129
-0.49	-26.8873	-27.0308	-26.3834
-0.48	-26.8556	-27.0366	-26.3829
-0.47	-26.8627	-26.9873	-26.3774
-0.46	-26.8697	-27.0135	-26.3825
-0.45	-26.8698	-26.9703	-26.4108
-0.44	-26.9104	-26.9802	-26.3956
-0.43	-26.8725	-26.9821	-26.4498
-0.42	-26.8805	-26.9562	-26.4378
-0.41	-26.8894	-26.9703	-26.4385
-0.4	-26.8605	-26.9153	-26.4498
-0.39	-26.8797	-26.9266	-26.4221
-0.38	-26.8437	-26.9406	-26.4441
-0.37	-26.8414	-26.9288	-26.4336
-0.36	-26.8478	-26.9591	-26.4208
-0.35	-26.8359	-26.9223	-26.4141
-0.34	-26.8673	-26.9372	-26.3711
-0.33	-26.8547	-26.9014	-26.397
-0.32	-26.8671	-26.8717	-26.3708
-0.31	-26.8579	-26.8823	-26.3576
-0.3	-26.8422	-26.8588	-26.344
-0.29	-26.8753	-26.9045	-26.2978
-0.28	-26.8239	-26.9296	-26.3156
-0.27	-26.8277	-26.9157	-26.3124
-0.26	-26.8341	-26.9222	-26.3408
-0.25	-26.8205	-26.8666	-26.3196
-0.24	-26.879	-26.8576	-26.3168
-0.23	-26.8744	-26.8337	-26.3211
-0.22	-26.8992	-26.8197	-26.2984
-0.21	-26.8937	-26.827	-26.3233
-0.2	-26.8859	-26.8142	-26.2897
-0.19	-26.9006	-26.8177	-26.2816
-0.18	-26.8612	-26.8235	-26.2845
-0.17	-26.8457	-26.8373	-26.2738
-0.16	-26.8261	-26.8692	-26.3103
-0.15	-26.8248	-26.8564	-26.2835
-0.14	-26.8308	-26.8797	-26.3019
-0.13	-26.8163	-26.8525	-26.291
-0.12	-26.8273	-26.8477	-26.262
-0.11	-26.8261	-26.8553	-26.2773
-0.1	-26.8396	-26.7981	-26.2359
-0.09	-26.8723	-26.7957	-26.2174
-0.08	-26.8312	-26.7654	-26.1883
-0.07	-26.8535	-26.7737	-26.1435
-0.06	-26.8314	-26.8018	-26.1465
-0.05	-26.8196	-26.7797	-26.1377
-0.04	-26.8158	-26.8159	-26.1768
-0.03	-26.7844	-26.779	-26.1819
-0.02	-26.7966	-26.7568	-26.2047
-0.01	-26.7941	-26.7457	-26.2181
0	-26.7823	-26.6975	-26.2007
0.01	-26.7912	-26.7316	-26.1924
0.02	-26.7412	-26.6997	-26.1452
0.03	-26.7883	-26.6927	-26.1264
0.04	-26.7831	-26.7014	-26.1139
0.05	-26.7799	-26.6581	-26.1208
0.06	-26.7873	-26.6837	-26.1297
0.07	-26.7549	-26.6498	-26.1448
0.08	-26.7652	-26.6315	-26.1703
0.09	-26.7327	-26.6426	-26.1781
0.1	-26.7355	-26.633	-26.154
0.11	-26.7476	-26.6514	-26.1512
0.12	-26.74	-26.6099	-26.104
0.13	-26.7461	-26.6058	-26.0811
0.14	-26.7255	-26.6118	-26.0414
0.15	-26.7522	-26.6085	-26.0168
0.16	-26.7394	-26.6142	-26.0121
0.17	-26.7066	-26.594	-26.0199
0.18	-26.726	-26.5924	-26.05
0.19	-26.7066	-26.5874	-26.0502
0.2	-26.7253	-26.5773	-26.083
0.21	-26.7175	-26.5933	-26.0511
0.22	-26.72	-26.5791	-26.0535
0.23	-26.7241	-26.5912	-26.0367
0.24	-26.7087	-26.5871	-25.9813
0.25	-26.7492	-26.5619	-25.9785
0.26	-26.7257	-26.5582	-25.9846
0.27	-26.717	-26.5107	-26.0191
0.28	-26.7219	-26.5027	-26.0098
0.29	-26.6651	-26.4892	-25.9862
0.3	-26.6657	-26.4583	-26.0178
0.31	-26.6421	-26.4631	-25.9746
0.32	-26.6313	-26.4499	-25.9614
0.33	-26.6409	-26.4696	-25.9367
0.34	-26.6236	-26.4538	-25.8967
0.35	-26.6504	-26.4281	-25.8893
0.36	-26.6083	-26.4464	-25.8655
0.37	-26.597	-26.3915	-25.8893
0.38	-26.5995	-26.3945	-25.8751
0.39	-26.5616	-26.3835	-25.8378
0.4	-26.5452	-26.3516	-25.8324
0.41	-26.4963	-26.362	-25.8064
0.42	-26.5068	-26.3253	-25.794
0.43	-26.4941	-26.3381	-25.7675
0.44	-26.4705	-26.3282	-25.7452
0.45	-26.4871	-26.3267	-25.7325
0.46	-26.4545	-26.3182	-25.7148
0.47	-26.4745	-26.267	-25.7065
0.48	-26.4687	-26.2547	-25.6654
0.49	-26.4466	-26.2013	-25.673
0.5	-26.4405	-26.1902	-25.6389
0.51	-26.3884	-26.1618	-25.6315
0.52	-26.3946	-26.1397	-25.6209
0.53	-26.3661	-26.1675	-25.5566
0.54	-26.3332	-26.1235	-25.5472
0.55	-26.3146	-26.1301	-25.5094
0.56	-26.2822	-26.0983	-25.4907
0.57	-26.3031	-26.0551	-25.4622
0.58	-26.2944	-26.0483	-25.4116
0.59	-26.2895	-25.9925	-25.3734
0.6	-26.2827	-25.9617	-25.3312
0.61	-26.2519	-25.9285	-25.3031
0.62	-26.2384	-25.9054	-25.2659
0.63	-26.1909	-25.878	-25.2238
0.64	-26.1397	-25.8098	-25.2205
0.65	-26.08	-25.7893	-25.1463
0.66	-26.0316	-25.7205	-25.1057
0.67	-26.019	-25.6639	-25.0158
0.68	-25.956	-25.6223	-24.9207
0.69	-25.9334	-25.5421	-24.8284
0.7	-25.8723	-25.4824	-24.7079
0.71	-25.8106	-25.3697	-24.611
0.72	-25.7395	-25.2569	-24.5027
0.73	-25.574	-25.115	-24.3897
0.74	-25.4537	-24.9385	-24.2368
0.75	-25.2588	-24.7732	-24.0386
0.76	-25.0064	-24.5417	-23.8172
0.77	-24.7319	-24.2764	-23.4993
0.78	-24.3449	-23.9231	-23.131
0.79	-23.8803	-23.4637	-22.6879
0.8	-23.2373	-22.9116	-22.1116
0.81	-22.4276	-22.1732	-21.4027
0.82	-21.3653	-21.2579	-20.509
0.83	-19.9557	-20.0619	-19.4463
0.84	-18.2055	-18.5271	-18.092
0.85	-15.9712	-16.648	-16.4541
0.86	-13.2333	-14.2779	-14.426
0.87	-9.91679	-11.3899	-11.9486
0.88	-5.97343	-7.88658	-9.01956
0.89	-1.46743	-3.75608	-5.55239
0.9	3.60939	0.96274	-1.55607
0.91	9.33592	6.40958	2.99592
0.92	15.5485	12.4489	8.20297
0.93	22.2652	19.1075	13.956
0.94	29.3787	26.3044	20.2674
0.95	36.9295	34.0446	27.1422
0.96	44.83	42.2724	34.5481
0.97	53.0587	50.9283	42.4415
0.98	61.5474	59.9531	50.7609
0.99	70.311	69.3617	59.539
1	79.3191	79.0977	68.7131
