# Supplementary material for: Auxiliary sequential deposition enables 19%-efficiency organic solar cells processed from halogen-free solvents
Source: Nat Commun. 2023 Oct 31;14:6964. doi: 10.1038/s41467-023-41978-0 (PMC10618449; doi:10.1038/s41467-023-41978-0)
Supplement: Supplementary file 4 — Source Data [file 41467_2023_41978_MOESM4_ESM.zip › Source data/Source data_Table 1.xlsx]

## Sheet: Tabelle1
							15 independent devices efficiency (%)
BC	D18-Cl:L8-BO	cell 1	cell 2	cell 3	cell 4	cell 5	cell 6	cell 7	cell 8	cell 9	cell 10	cell 11	cell 12	cell 13	cell 14	cell 15
		15.5912	15.6466	15.7828	15.3981	16.0313	15.5664	15.2378	15.4943	15.6305	15.4943	15.879	16.0101	15.382	15.2618	15.5672
	D18-Cl:L8-BO-X	cell 1	cell 2	cell 3	cell 4	cell 5	cell 6	cell 7	cell 8	cell 9	cell 10	cell 11	cell 12	cell 13	cell 14	cell 15
		15.8423	16.2199	15.7598	16.1229	16.1311	15.6856	16.1529	16.1301	15.8516	15.8846	15.8773	15.7928	16.5024	16.0816	16.3044
SD	D18-Cl:L8-BO	cell 1	cell 2	cell 3	cell 4	cell 5	cell 6	cell 7	cell 8	cell 9	cell 10	cell 11	cell 12	cell 13	cell 14	cell 15
		15.2475	14.9607	15.1545	15.1623	14.8444	15.1026	15.1623	15.2328	15.356	15.5033	15.2785	14.8677	15.17	14.7437	14.8755
	D18-Cl:L8-BO-X	cell 1	cell 2	cell 3	cell 4	cell 5	cell 6	cell 7	cell 8	cell 9	cell 10	cell 11	cell 12	cell 13	cell 14	cell 15
		15.4078	14.9866	15.2697	15.6943	15.4505	15.0102	15.3921	15.3213	15.2382	15.7257	15.0653	15.2068	15.0102	15.5628	15.0731
ASD	D18-Cl:L8-BO	cell 1	cell 2	cell 3	cell 4	cell 5	cell 6	cell 7	cell 8	cell 9	cell 10	cell 11	cell 12	cell 13	cell 14	cell 15
		17.4402	17.2239	17.6467	17.269	17.5484	17.3952	17.5171	17.7698	17.5917	17.8548	17.8098	17.5278	18.0261	17.963	17.3591
	D18-Cl:L8-BO-X	cell 1	cell 2	cell 3	cell 4	cell 5	cell 6	cell 7	cell 8	cell 9	cell 10	cell 11	cell 12	cell 13	cell 14	cell 15
		18.8626	18.4818	18.5579	18.9674	18.3675	19.0435	18.7864	18.9959	18.7484	18.7007	18.4722	18.3199	18.1866	18.7674	18.7579
